# Supplementary material for: QTLs associated with agronomic traits in the Attila × CDC Go spring wheat population evaluated under conventional management
Source: PLoS One. 2017 Feb 3;12(2):e0171528. doi: 10.1371/journal.pone.0171528 (PMC5291526; doi:10.1371/journal.pone.0171528)
Supplement: S1 Table — (XLSX) [file pone.0171528.s002.xlsx]

## Sheet: Sheet1
S1 Table. Summary of the 5665 markers used for genotyping the 'Attila' x 'CDC Go' populations and the subset of 1203 markers selected for QTL mapping [20].
Linkage group (LG)	Marker	Position (cM)	Interval (cM)	Selected for QTL mapping
1A	Tdurum_contig60323_456	0	4.06297	Yes
1A	wsnp_Ex_c10657_17376448	4.06297	0	No
1A	RAC875_c42700_264	4.06297	0	No
1A	CAP11_rep_c7878_143	4.06297	0	No
1A	RAC875_c95364_259	4.06297	4.92383	Yes
1A	wsnp_Ex_c12254_19574891	8.9868	0.613528	Yes
1A	tplb0025b13_2054	9.60033	0	No
1A	tplb0025b13_150	9.60033	0	No
1A	wsnp_Ku_c1818_3557408	9.60033	0.613528	Yes
1A	Excalibur_c58555_110	10.2139	4.89361	Yes
1A	BS00082567_51	15.1075	0	No
1A	TA001286-0611-w	15.1075	0	No
1A	CAP12_c3074_192	15.1075	3.68765	Yes
1A	RFL_Contig854_2201	18.7951	4.41395	Yes
1A	BS00056550_51	23.2091	1.87588	Yes
1A	wsnp_CAP11_c710_458019	25.085	14.8906	Yes
1A	RAC875_c57939_78	39.9755	0	No
1A	RAC875_c97040_104	39.9755	5.68475	Yes
1A	RAC875_c34888_65	45.6603	29.6791	Yes
1A	BS00029346_51	75.3394	0.649387	Yes
1A	wsnp_CAP12_c2438_1180601	75.9888	1.27416	Yes
1A	TA003773-0807	77.2629	2.6692	Yes
1A	RAC875_c826_2186	79.9321	0	No
1A	Excalibur_rep_c85213_146	79.9321	0.645197	Yes
1A	Kukri_c82555_88	80.5773	1.23482	Yes
1A	IACX1465	81.8122	0	No
1A	Tdurum_contig13946_241	81.8122	0	No
1A	Kukri_c51861_262	81.8122	0	No
1A	wsnp_Ex_c31983_40709607	81.8122	0	No
1A	Tdurum_contig77289_179	81.8122	0	No
1A	Kukri_c46010_146	81.8122	1.26609	Yes
1A	RAC875_c24163_501	83.0783	5.11329	Yes
1A	IAAV8987	88.1915	0	No
1A	Tdurum_contig47183_205	88.1915	2.54998	Yes
1A	RFL_Contig3232_1224	90.7415	0	No
1A	BS00067339_51	90.7415	0.62115	Yes
1A	RAC875_c18749_87	91.3627	0	No
1A	Tdurum_contig69753_513	91.3627	0	No
1A	tplb0032k01_549	91.3627	0	No
1A	Kukri_c49776_192	91.3627	0	No
1A	Kukri_rep_c107771_588	91.3627	0	No
1A	Excalibur_c12215_352	91.3627	0	No
1A	Kukri_c29134_108	91.3627	0	No
1A	Tdurum_contig9199_714	91.3627	0	No
1A	Tdurum_contig5008_635	91.3627	0	No
1A	RAC875_c65431_351	91.3627	0	No
1A	BS00013227_51	91.3627	0	No
1A	Kukri_c3150_341	91.3627	0	No
1A	BS00110151_51	91.3627	0	No
1A	BS00022870_51	91.3627	0.62115	Yes
1A	Kukri_c23985_229	91.9838	0.602439	Yes
1A	Kukri_c23985_166	92.5863	0	No
1A	IACX5982	92.5863	0	No
1A	Excalibur_c47654_70	92.5863	0	No
1A	BobWhite_c4646_119	92.5863	0	No
1A	Kukri_rep_c104386_273	92.5863	0	No
1A	RAC875_c5544_4156	92.5863	1.91176	Yes
1A	RAC875_c42365_265	94.498	6.7066	Yes
1A	wsnp_JD_c28928_23159662	101.205	0	No
1A	RFL_Contig5001_1099	101.205	0	No
1A	wsnp_Ku_c67495_66513940	101.205	0	No
1A	wsnp_Ex_c18169_26977013	101.205	0	No
1A	Ex_c12763_662	101.205	0	No
1A	Kukri_c61766_907	101.205	0	No
1A	wsnp_Ex_c34260_42602649	101.205	0	No
1A	IACX4168	101.205	0	No
1A	RAC875_c33300_141	101.205	0	No
1A	IACX2325	101.205	0	No
1A	wsnp_Ex_c9979_16421462	101.205	0	No
1A	wsnp_Ex_c12352_19708127	101.205	0	No
1A	Excalibur_c59486_172	101.205	0	No
1A	Excalibur_rep_c111311_58	101.205	0	No
1A	GENE-0446_243	101.205	0	No
1A	wsnp_Ex_c1374_2630879	101.205	0	No
1A	Excalibur_c33881_618	101.205	0	No
1A	BS00110766_51	101.205	0	No
1A	wsnp_Ku_c37925_46679146	101.205	0	No
1A	wsnp_Ex_c6817_11762714	101.205	0	No
1A	wsnp_Ex_c33831_42253707	101.205	0	No
1A	wsnp_BE403956A_Ta_2_3	101.205	0	No
1A	RAC875_c38417_246	101.205	0	No
1A	RAC875_c15998_53	101.205	0	No
1A	Kukri_c43730_841	101.205	0	No
1A	wsnp_Ex_c4605_8239915	101.205	0	No
1A	Kukri_c29668_338	101.205	0	No
1A	wsnp_Ex_c8885_14842394	101.205	0	No
1A	wsnp_Ex_c6817_11761300	101.205	0	No
1A	GENE-0126_140	101.205	0	No
1A	wsnp_Ra_rep_c74936_72685894	101.205	0	No
1A	wsnp_Ra_c18045_27024765	101.205	0	No
1A	wsnp_JD_c40990_29127031	101.205	0	No
1A	RAC875_c39125_365	101.205	0	No
1A	wsnp_Ex_c3906_7086162	101.205	0	No
1A	wsnp_Ex_c3565_6520901	101.205	0	No
1A	wsnp_Ex_rep_c66562_64849366	101.205	0	No
1A	CAP12_c6266_339	101.205	0	No
1A	wsnp_Ex_c3906_7086294	101.205	0	No
1A	wsnp_Ra_c24776_34331660	101.205	0	No
1A	GENE-0235_245	101.205	0	No
1A	wsnp_Ex_c34260_42602746	101.205	0	No
1A	wsnp_Ex_c2840_5247386	101.205	0	No
1A	wsnp_Ex_c13564_21327699	101.205	0	No
1A	wsnp_Ex_c21592_30743815	101.205	0	No
1A	RAC875_c18539_1159	101.205	0	No
1A	Kukri_rep_c103147_745	101.205	0	No
1A	wsnp_Ex_c35563_43690084	101.205	0	No
1A	wsnp_Ex_c7271_12483592	101.205	0	No
1A	wsnp_Ex_c21592_30743513	101.205	0	No
1A	RAC875_c12808_182	101.205	0	No
1A	Kukri_rep_c106037_96	101.205	0	No
1A	wsnp_Ra_c6182_10833256	101.205	0	No
1A	wsnp_Ku_c4413_8008008	101.205	0	No
1A	wsnp_Ex_rep_c101414_86781128	101.205	0	No
1A	wsnp_Ex_c4605_8240189	101.205	0	No
1A	Tdurum_contig48416_335	101.205	0	No
1A	RAC875_c8515_653	101.205	0	No
1A	RAC875_c25799_457	101.205	0	No
1A	Kukri_c19389_97	101.205	0	No
1A	Ku_c6979_182	101.205	0	No
1A	Excalibur_c49588_76	101.205	0	No
1A	BS00094681_51	101.205	0	No
1A	BS00077199_51	101.205	0	No
1A	BS00065146_51	101.205	0	No
1A	CAP8_rep_c7560_159	101.205	0	No
1A	Tdurum_contig55009_1153	101.205	0	No
1A	Kukri_rep_c115954_137	101.205	0	No
1A	IACX293	101.205	0	No
1A	CAP7_c3269_236	101.205	0	No
1A	Excalibur_c24041_794	101.205	0	No
1A	GENE-0071_115	101.205	0	No
1A	CAP12_c6266_187	101.205	0	No
1A	wsnp_Ex_rep_c101746_87053634	101.205	0	No
1A	wsnp_Ex_c25628_34888253	101.205	0	No
1A	wsnp_Ex_c1374_2630830	101.205	0	No
1A	CAP11_c6014_160	101.205	0	No
1A	wsnp_Ra_c4481_8119609	101.205	0	No
1A	wsnp_Ex_c41969_48673442	101.205	0	No
1A	wsnp_Ex_c10100_16600633	101.205	0	No
1A	wsnp_Ex_rep_c69738_68695568	101.205	0	No
1A	wsnp_Ex_rep_c101414_86780996	101.205	0	No
1A	TA016013-1040	101.205	0	No
1A	RAC875_c55052_604	101.205	0	No
1A	Kukri_c54467_100	101.205	0	No
1A	RAC875_c3751_96	101.205	0	No
1A	BS00021878_51	101.205	0	No
1A	wsnp_Ex_c3986_7217641	101.205	0	No
1A	wsnp_Ex_c3572_6533892	101.205	0	No
1A	Kukri_rep_c101316_375	101.205	0	No
1A	Ex_c5759_628	101.205	0	No
1A	Ex_c5759_663	101.205	0	No
1A	D_contig35755_111	101.205	0	No
1A	IAAV5730	101.205	0	No
1A	CAP12_c6266_298	101.205	0	No
1A	wsnp_Ex_c43454_49770425	101.205	0	No
1A	TA001772-0625	101.205	0	No
1A	BS00062715_51	101.205	0	No
1A	RAC875_c68797_400	101.205	0	No
1A	BS00081455_51	101.205	0	No
1A	BobWhite_c8428_346	101.205	0	No
1A	wsnp_Ku_c37925_46678703	101.205	0	No
1A	IAAV7551	101.205	0	No
1A	Kukri_c67601_267	101.205	0	No
1A	Ex_c6765_2118	101.205	0	No
1A	BS00041358_51	101.205	0	No
1A	RAC875_c24560_604	101.205	0	No
1A	BobWhite_c1488_504	101.205	0	No
1A	BobWhite_c12841_56	101.205	0	No
1A	wsnp_Ku_c3844_7053669	101.205	0	No
1A	CAP8_c2843_226	101.205	0	No
1A	wsnp_Ex_c4605_8241260	101.205	0	No
1A	Kukri_c47825_138	101.205	0	No
1A	IAAV7929	101.205	0	No
1A	Kukri_c12165_1148	101.205	0	No
1A	wsnp_BF482891A_Ta_2_2	101.205	0	No
1A	Excalibur_c3565_2673	101.205	0	No
1A	wsnp_Ex_c5543_9763520	101.205	0	No
1A	RAC875_c31168_238	101.205	0	No
1A	Excalibur_rep_c68424_255	101.205	0	No
1A	RAC875_c10400_791	101.205	0	No
1A	Excalibur_rep_c86757_244	101.205	0	No
1A	Ra_c11023_679	101.205	0	No
1A	Excalibur_c17872_137	101.205	0	No
1A	Excalibur_c102582_360	101.205	0	No
1A	CAP8_c4897_397	101.205	0	No
1A	wsnp_Ku_c47386_53862969	101.205	0	No
1A	wsnp_Ex_rep_c103087_88123733	101.205	0	No
1A	wsnp_Ex_c25628_34888439	101.205	0	No
1A	TA013367-0455	101.205	0	No
1A	IAAV8147	101.205	0	No
1A	GENE-0053_224	101.205	0	No
1A	Excalibur_rep_c107144_405	101.205	0	No
1A	BS00068358_51	101.205	0	No
1A	wsnp_Ex_c3572_6531810	101.205	0	No
1A	IAAV749	101.205	0	No
1A	wsnp_Ex_rep_c103087_88124573	101.205	0	No
1A	wsnp_Ex_c3565_6521098	101.205	0	No
1A	Excalibur_c14943_695	101.205	0	No
1A	Excalibur_rep_c113303_500	101.205	1.21236	Yes
1A	Kukri_c42043_311	102.417	0	No
1A	RAC875_c41113_144	102.417	0	No
1A	wsnp_Ex_c44049_50205457	102.417	0	No
1A	IAAV2709	102.417	0	No
1A	wsnp_Ku_c17726_26872129	102.417	0	No
1A	wsnp_Ex_c44049_50205614	102.417	0	No
1A	Ra_c272_1632	102.417	0	No
1A	wsnp_Ex_c8364_14095508	102.417	0	No
1A	wsnp_Ex_c14866_22995097	102.417	0	No
1A	wsnp_Ex_c34821_43076533	102.417	0	No
1A	Kukri_c32885_145	102.417	0	No
1A	wsnp_Ex_rep_c105541_89932598	102.417	0	No
1A	IAAV7131	102.417	0	No
1A	Excalibur_c15098_591	102.417	0	No
1A	Excalibur_c11273_284	102.417	0	No
1A	wsnp_Ex_c5634_9907829	102.417	0	No
1A	wsnp_Ex_c5634_9906981	102.417	0	No
1A	BS00066852_51	102.417	0	No
1A	IACX6344	102.417	0	No
1A	BS00086680_51	102.417	1.86422	Yes
1A	Excalibur_c16292_1338	104.281	0	No
1A	Kukri_rep_c69903_1525	104.281	0	No
1A	RAC875_c9899_510	104.281	0	No
1A	GENE-0491_632	104.281	0.62115	Yes
1A	Excalibur_rep_c84731_611	104.902	0	No
1A	Kukri_c8332_120	104.902	14.3184	Yes
1A	IACX11338	119.221	0	No
1A	GENE-0410_71	119.221	1.21975	Yes
1A	wsnp_Ex_rep_c66628_64934660	120.44	0	No
1A	wsnp_Ex_c12336_19686808	120.44	0	No
1A	wsnp_Ex_c5192_9203682	120.44	0	No
1A	wsnp_Ex_c42282_48901677	120.44	0	No
1A	Excalibur_c30591_637	120.44	0	No
1A	Excalibur_c21487_129	120.44	0	No
1A	Tdurum_contig28296_243	120.44	0	No
1A	CAP11_c1972_285	120.44	0	No
1A	Ku_c32078_885	120.44	0	No
1A	wsnp_Ex_c34344_42676379	120.44	0	No
1A	wsnp_Ex_c12336_19687074	120.44	0	No
1A	RAC875_c38916_66	120.44	0	No
1A	Ex_c5192_943	120.44	0	No
1A	Kukri_c52952_315	120.44	0	No
1A	Kukri_c39628_318	120.44	0	No
1A	Ku_c8351_945	120.44	0	No
1A	wsnp_Ra_c16080_24638622	120.44	0	No
1A	wsnp_Ex_c42282_48900922	120.44	0	No
1A	Ku_c8351_2029	120.44	0	No
1A	IAAV5406	120.44	0	No
1A	Kukri_rep_c69946_1228	120.44	0	No
1A	Kukri_c26093_861	120.44	0	No
1A	wsnp_Ku_c39878_48218985	120.44	0	No
1A	wsnp_Ex_c5192_9203100	120.44	0	No
1A	Ra_c6701_1579	120.44	0	No
1A	Excalibur_c20286_882	120.44	0	No
1A	Excalibur_rep_c104216_671	120.44	0	No
1A	wsnp_Ku_c24239_34199356	120.44	0	No
1A	wsnp_Ex_c1216_2336458	120.44	0	No
1A	BobWhite_c32653_369	120.44	0	No
1A	wsnp_Ex_c4539_8148835	120.44	0	No
1A	IACX4378	120.44	0.609786	Yes
1A	wsnp_Ex_c5216_9235964	121.05	0	No
1A	BS00022698_51	121.05	0	No
1A	RAC875_c94534_75	121.05	0	No
1A	Excalibur_rep_c112145_271	121.05	0	No
1A	CAP7_c12435_63	121.05	0	No
1A	wsnp_Ku_c23926_33870364	121.05	0	No
1A	wsnp_Ex_c8588_14419007	121.05	0	No
1A	Excalibur_c32167_59	121.05	0	No
1A	wsnp_BE495786A_Ta_2_1	121.05	0	No
1A	Tdurum_contig31304_527	121.05	0	No
1A	Excalibur_c7033_159	121.05	0	No
1A	BS00021889_51	121.05	0	No
1A	BS00087601_51	121.05	0	No
1A	BS00073585_51	121.05	0	No
1A	RFL_Contig4231_575	121.05	1.22724	Yes
1A	Ra_c4159_2716	122.277	0	No
1A	BS00021714_51	122.277	0	No
1A	wsnp_Ex_c21193_30320134	122.277	0	No
1A	Excalibur_c34697_831	122.277	0	No
1A	BobWhite_c12568_900	122.277	0	No
1A	RAC875_c23081_141	122.277	1.21975	Yes
1A	RAC875_c19579_377	123.497	0.602439	Yes
1A	Ex_c105443_895	124.1	0	No
1A	Ex_c16529_304	124.1	0	No
1A	wsnp_Ex_c21336_30465618	124.1	0	No
1A	BS00032112_51	124.1	0	No
1A	Kukri_c25215_124	124.1	0.609786	Yes
1A	wsnp_Ex_c35821_43892960	124.709	0	No
1A	wsnp_Ra_c4664_8410628	124.709	0	No
1A	Kukri_c16913_422	124.709	0	No
1A	wsnp_Ex_rep_c105443_89868548	124.709	0	No
1A	Ku_c16913_363	124.709	0	No
1A	Excalibur_rep_c82767_175	124.709	0	No
1A	wsnp_Ku_c16913_25885872	124.709	0	No
1A	wsnp_Ex_c19294_28225846	124.709	0	No
1A	Excalibur_c35821_61	124.709	2.42614	Yes
1A	Tdurum_contig32437_257	127.136	0	No
1A	BS00021864_51	127.136	0.60609	Yes
1A	wsnp_Ex_rep_c109742_92411838	127.742	1.21236	Yes
1A	wsnp_Ku_c21316_31053776	128.954	0	No
1A	wsnp_Ku_c21316_31053745	128.954	4.95442	Yes
1A	RAC875_c49074_374	133.908	0	No
1A	RAC875_c49074_458	133.908	0	No
1A	RFL_Contig3919_1348	133.908	0	No
1A	Kukri_c48879_148	133.908	0	No
1A	Excalibur_c65437_104	133.908	0	No
1A	RAC875_c27417_150	133.908	0	No
1A	Kukri_c43410_348	133.908	0	No
1A	Kukri_c58155_786	133.908	0	No
1A	BS00067742_51	133.908	0	No
1A	Excalibur_c3475_903	133.908	0.617315	Yes
1A	wsnp_Ex_c3293_6072122	134.526	0	No
1A	wsnp_Ra_c11877_19161832	134.526	0	No
1A	BS00065324_51	134.526	0	No
1A	BS00021728_51	134.526	0	No
1A	wsnp_BE445113A_Ta_2_1	134.526	0	No
1A	wsnp_Ex_rep_c108951_91954190	134.526	0	No
1A	RAC875_c29540_413	134.526	1.53895	Yes
1A	wsnp_Ku_c10292_17066821	136.065	0	No
1A	BS00091479_51	136.065	0	No
1A	wsnp_Ra_c33025_41968284	136.065	0	No
1A	Kukri_c53935_265	136.065	0	No
1A	Kukri_c29121_226	136.065	0	No
1A	wsnp_CAP12_c1960_972031	136.065	0	No
1A	TA004265-0757	136.065	0	No
1A	RFL_Contig22_387	136.065	0	No
1A	wsnp_Ex_c3475_6362087	136.065	0	No
1A	Kukri_c12758_617	136.065	0	No
1A	BS00065601_51	136.065	0	No
1A	RAC875_c24047_284	136.065	0	No
1A	Kukri_rep_c105589_73	136.065	0	No
1A	CAP7_c1083_283	136.065	0	No
1A	RAC875_c29540_1109	136.065	0	No
1A	BS00065325_51	136.065	0	No
1A	BS00022432_51	136.065	0	No
1A	wsnp_Ku_c1642_3232242	136.065	4.62856	Yes
1A	Kukri_c1313_1158	140.693	0	No
1A	Ku_c1313_1673	140.693	0.617315	Yes
1A	wsnp_JD_c6544_7697412	141.311	0	No
1A	wsnp_JD_c6544_7697578	141.311	0	No
1A	wsnp_JD_c6544_7697235	141.311	0	No
1A	wsnp_Ex_c1997_3757721	141.311	0	No
1A	wsnp_Ex_c1997_3757496	141.311	0	No
1A	Kukri_rep_c109473_80	141.311	0	No
1A	GENE-3454_74	141.311	0	No
1A	wsnp_Ex_c1997_3756118	141.311	0	No
1A	Jagger_c5280_407	141.311	0	No
1A	Ra_c64515_242	141.311	0	No
1A	Ku_c10813_1122	141.311	3.03402	Yes
1A	TA002402-1350	144.345	0	No
1A	BS00088136_51	144.345	4.89361	Yes
1A	wsnp_Ex_c9722_16062937	149.238		Yes
1A_LG2	Excalibur_c49801_345	0	0.787467	Yes
1A_LG2	BobWhite_c5785_78	0.787467	0	No
1A_LG2	RAC875_c51493_471	0.787467	0.60609	Yes
1A_LG2	CAP7_c6937_354	1.39356	10.0719	Yes
1A_LG2	Excalibur_c20532_785	11.4655	0	No
1A_LG2	BS00066805_51	11.4655	0	No
1A_LG2	Kukri_c13952_550	11.4655	0	No
1A_LG2	RAC875_c9601_1680	11.4655	0	No
1A_LG2	RAC875_c37075_53	11.4655	0	No
1A_LG2	BS00094421_51	11.4655	0	No
1A_LG2	Kukri_rep_c103800_479	11.4655	0	No
1A_LG2	Excalibur_rep_c71271_82	11.4655	0	No
1A_LG2	Excalibur_c43086_237	11.4655	0	No
1A_LG2	wsnp_RFL_Contig2550_2175772	11.4655	0	No
1A_LG2	RFL_Contig2550_583	11.4655	0	No
1A_LG2	IACX5860	11.4655	0	No
1A_LG2	BS00048032_51	11.4655	0	No
1A_LG2	D_contig14466_410	11.4655	0	No
1A_LG2	RFL_Contig2961_1117	11.4655	0	No
1A_LG2	Kukri_rep_c106578_67	11.4655	0	No
1A_LG2	Kukri_rep_c106578_178	11.4655	0	No
1A_LG2	Excalibur_c98273_114	11.4655	0	No
1A_LG2	Excalibur_c39284_1132	11.4655	0	No
1A_LG2	BobWhite_c8375_71	11.4655	0	No
1A_LG2	BobWhite_c14422_282	11.4655	0	No
1A_LG2	BobWhite_c1027_474	11.4655	0	No
1A_LG2	RAC875_c24317_1015	11.4655	0	No
1A_LG2	Kukri_rep_c69829_307	11.4655	0	No
1A_LG2	Excalibur_c27873_266	11.4655	0	No
1A_LG2	Excalibur_c41967_2009	11.4655	0	No
1A_LG2	Kukri_c82190_267	11.4655	0	No
1A_LG2	Kukri_c15231_166	11.4655	0	No
1A_LG2	Excalibur_rep_c103373_763	11.4655	0	No
1A_LG2	Excalibur_c32722_1440	11.4655	0	No
1A_LG2	Excalibur_c27873_84	11.4655	0	No
1A_LG2	Ex_c70834_198	11.4655	0	No
1A_LG2	BS00011508_51	11.4655	0	No
1A_LG2	BS00009375_51	11.4655	0	No
1A_LG2	D_GDRF1KQ02I64JW_273	11.4655	0	No
1A_LG2	BS00099707_51	11.4655	0	No
1A_LG2	Kukri_rep_c102822_374	11.4655	0	No
1A_LG2	BS00011947_51	11.4655	0	No
1A_LG2	BobWhite_c33208_98	11.4655	0	No
1A_LG2	BS00011168_51	11.4655	0	No
1A_LG2	BS00089094_51	11.4655	0	No
1A_LG2	BS00003573_51	11.4655	0	No
1A_LG2	BobWhite_c20073_443	11.4655	0	No
1A_LG2	IACX2629	11.4655	0	No
1A_LG2	Kukri_c875_126	11.4655	0	No
1A_LG2	BobWhite_c4482_159	11.4655	0	No
1A_LG2	BobWhite_c6981_181	11.4655	0	No
1A_LG2	BS00063255_51	11.4655	0	No
1A_LG2	Excalibur_c46365_463	11.4655	0	No
1A_LG2	IAAV5991	11.4655	0	No
1A_LG2	RAC875_c20475_474	11.4655	0	No
1A_LG2	RFL_Contig2961_1695	11.4655	0	No
1A_LG2	BobWhite_rep_c63205_143	11.4655	0	No
1A_LG2	BobWhite_c8375_378	11.4655	0	No
1A_LG2	Excalibur_c6704_191	11.4655	0	No
1A_LG2	RAC875_c63359_1671	11.4655	0	No
1A_LG2	wsnp_Ex_c52086_55807402	11.4655	0	No
1A_LG2	BobWhite_rep_c63264_629	11.4655	0	No
1A_LG2	BS00059313_51	11.4655	0	No
1A_LG2	IACX9428	11.4655	0	No
1A_LG2	Kukri_c16608_791	11.4655	0	No
1A_LG2	Kukri_rep_c103666_397	11.4655	0	No
1A_LG2	RAC875_c2258_345	11.4655	0	No
1A_LG2	RAC875_c43846_79	11.4655	0	No
1A_LG2	RAC875_rep_c107383_166	11.4655	0	No
1A_LG2	BobWhite_c20591_89	11.4655	0	No
1A_LG2	BobWhite_rep_c63205_215	11.4655	0	No
1A_LG2	RAC875_c40434_373	11.4655	0	No
1A_LG2	RAC875_s117301_141	11.4655	0	No
1A_LG2	Tdurum_contig49509_606	11.4655	0	No
1A_LG2	Tdurum_contig63370_207	11.4655	0	No
1A_LG2	BobWhite_c1897_1010	11.4655	0	No
1A_LG2	BobWhite_c1897_440	11.4655	0	No
1A_LG2	BobWhite_c1897_695	11.4655	0	No
1A_LG2	BS00010851_51	11.4655	0	No
1A_LG2	CAP7_c2089_140	11.4655	0	No
1A_LG2	Excalibur_c6476_521	11.4655	0	No
1A_LG2	Kukri_c61874_273	11.4655	0	No
1A_LG2	RAC875_c44888_403	11.4655	0	No
1A_LG2	RAC875_c48884_374	11.4655	0	No
1A_LG2	RAC875_c50996_1179	11.4655	0	No
1A_LG2	RAC875_c6537_2298	11.4655	0	No
1A_LG2	RAC875_rep_c105487_241	11.4655	0	No
1A_LG2	RAC875_rep_c106093_670	11.4655	0	No
1A_LG2	TA001722-0749	11.4655	0	No
1A_LG2	Tdurum_contig44851_888	11.4655	0	No
1A_LG2	Kukri_c12190_1080	11.4655	0	No
1A_LG2	Ra_c50996_468	11.4655	0	No
1A_LG2	Kukri_c15846_197	11.4655	0	No
1A_LG2	RAC875_rep_c112310_481	11.4655	0	No
1A_LG2	RAC875_rep_c118202_115	11.4655	0	No
1A_LG2	BobWhite_c37766_677	11.4655	0	No
1A_LG2	BS00004769_51	11.4655	0	No
1A_LG2	wsnp_Ra_rep_c97840_85062318	11.4655	0	No
1A_LG2	BobWhite_c6433_417	11.4655	0	No
1A_LG2	Kukri_c20495_1745	11.4655	0	No
1A_LG2	Kukri_c9163_799	11.4655	0	No
1A_LG2	RAC875_c1113_1577	11.4655	0	No
1A_LG2	BS00010807_51	11.4655	0	No
1A_LG2	BobWhite_c1783_550	11.4655	0	No
1A_LG2	BobWhite_c1824_1380	11.4655	0	No
1A_LG2	RAC875_c63359_449	11.4655	0	No
1A_LG2	wsnp_Ex_rep_c68020_66765273	11.4655	0	No
1A_LG2	wsnp_Ku_rep_c71113_70810693	11.4655	0	No
1A_LG2	Excalibur_c62139_215	11.4655	0	No
1A_LG2	BS00009828_51	11.4655	0	No
1A_LG2	RAC875_c2258_1028	11.4655	0	No
1A_LG2	Excalibur_c5838_110	11.4655	0	No
1A_LG2	Excalibur_c32722_690	11.4655	0	No
1A_LG2	IAAV7181	11.4655	0	No
1A_LG2	Ra_c97840_496	11.4655	0	No
1A_LG2	Excalibur_c10063_93	11.4655	0	No
1A_LG2	Kukri_c59535_127	11.4655	0	No
1A_LG2	Kukri_rep_c110487_219	11.4655	0	No
1A_LG2	RAC875_c19174_645	11.4655	0	No
1A_LG2	RFL_Contig2961_1493	11.4655	0	No
1A_LG2	RAC875_c24317_1351	11.4655	0	No
1A_LG2	Excalibur_c33742_419	11.4655	0	No
1A_LG2	IAAV618	11.4655	0	No
1A_LG2	Kukri_rep_c104078_655	11.4655	0	No
1A_LG2	Tdurum_contig29915_167	11.4655	0	No
1A_LG2	BS00022654_51	11.4655	0	No
1A_LG2	Excalibur_c8235_241	11.4655	0	No
1A_LG2	Excalibur_c981_294	11.4655	0	No
1A_LG2	Excalibur_c6704_782	11.4655	0	No
1A_LG2	Excalibur_c36269_513	11.4655	0	No
1A_LG2	Kukri_c9249_700	11.4655	0	No
1A_LG2	RAC875_rep_c99027_551	11.4655	0	No
1A_LG2	Tdurum_contig10099_538	11.4655	0	No
1A_LG2	BobWhite_c2135_96	11.4655	0	No
1A_LG2	Excalibur_rep_c104128_176	11.4655	0	No
1A_LG2	IAAV279	11.4655	0	No
1A_LG2	Kukri_c65800_762	11.4655	0	No
1A_LG2	tplb0049h18_1622	11.4655	0	No
1A_LG2	tplb0049l16_1327	11.4655	0	No
1A_LG2	Kukri_c94613_316	11.4655	0	No
1A_LG2	BS00011292_51	11.4655	0	No
1A_LG2	wsnp_Ku_rep_c70564_70182765	11.4655	0	No
1A_LG2	BobWhite_c2288_723	11.4655	0	No
1A_LG2	BobWhite_c4482_125	11.4655	0	No
1A_LG2	BobWhite_c45204_251	11.4655	0	No
1A_LG2	BS00062631_51	11.4655	0	No
1A_LG2	wsnp_Ra_rep_c97840_85062404	11.4655	0	No
1A_LG2	RAC875_c2258_1526	11.4655	0	No
1A_LG2	RAC875_c24317_268	11.4655	0	No
1A_LG2	wsnp_Ku_c40759_48907151	11.4655	0	No
1A_LG2	Kukri_c38809_309	11.4655	0	No
1A_LG2	Kukri_rep_c69829_690	11.4655	0	No
1A_LG2	D_GDEEGVY01DD44S_389	11.4655	0	No
1A_LG2	Excalibur_c500_279	11.4655	0	No
1A_LG2	Kukri_c15691_89	11.4655	0	No
1A_LG2	Kukri_c67675_174	11.4655	0	No
1A_LG2	tplb0049h18_1121	11.4655	0	No
1A_LG2	BS00010946_51	11.4655	0	No
1A_LG2	RAC875_c43846_154	11.4655	0	No
1A_LG2	RAC875_c8503_644	11.4655	0	No
1A_LG2	BS00036558_51	11.4655	0	No
1A_LG2	Excalibur_c55186_73	11.4655	0	No
1A_LG2	IACX7617	11.4655	0	No
1A_LG2	JG_c473_540	11.4655	0	No
1A_LG2	RAC875_c63359_192	11.4655	0	No
1A_LG2	RAC875_c6537_584	11.4655	0	No
1A_LG2	TA004464-0886	11.4655	0	No
1A_LG2	wsnp_Ex_c1861_3506449	11.4655	0	No
1A_LG2	wsnp_Ex_rep_c68020_66765390	11.4655	0	No
1A_LG2	wsnp_Ku_c26281_36243489	11.4655	0	No
1A_LG2	tplb0053c24_1496	11.4655	0	No
1A_LG2	Ku_c23222_221	11.4655	0	No
1A_LG2	BS00009377_51	11.4655	0	No
1A_LG2	Excalibur_c10063_189	11.4655	0	No
1A_LG2	RAC875_rep_c71408_412	11.4655	0	No
1A_LG2	Excalibur_c10063_54	11.4655	0	No
1A_LG2	Excalibur_c13076_384	11.4655	0	No
1A_LG2	Kukri_c38809_219	11.4655	0	No
1A_LG2	Excalibur_c60887_203	11.4655	0	No
1A_LG2	RAC875_c76714_77	11.4655	0	No
1A_LG2	BS00065891_51	11.4655	0	No
1A_LG2	Excalibur_c6476_811	11.4655	0	No
1A_LG2	Kukri_rep_c69829_711	11.4655	0	No
1A_LG2	BobWhite_c38981_117	11.4655	0	No
1A_LG2	CAP11_c1157_168	11.4655	0	No
1A_LG2	RAC875_c5153_192	11.4655	0	No
1A_LG2	RFL_Contig2961_2082	11.4655	0	No
1A_LG2	RFL_Contig2961_2046	11.4655	0	No
1A_LG2	BobWhite_rep_c63889_327	11.4655	0	No
1A_LG2	BS00092888_51	11.4655	0	No
1A_LG2	RAC875_rep_c117660_128	11.4655	0	No
1A_LG2	wsnp_Ex_c1861_3506202	11.4655	0	No
1A_LG2	RAC875_c17367_549	11.4655	0	No
1A_LG2	BobWhite_c26404_281	11.4655	0	No
1A_LG2	Excalibur_c11939_140	11.4655	0	No
1A_LG2	Tdurum_contig13879_352	11.4655	0	No
1A_LG2	BS00022784_51	11.4655	0	No
1A_LG2	BobWhite_c10251_382	11.4655	0	No
1A_LG2	Kukri_c14292_157	11.4655	0	No
1A_LG2	D_F5XZDLF02GY0X2_81	11.4655	0	No
1A_LG2	RAC875_c4036_1020	11.4655	0	No
1A_LG2	RFL_Contig3395_1575	11.4655	0	No
1A_LG2	Excalibur_c8161_1443	11.4655	0	No
1A_LG2	Excalibur_c55140_64	11.4655	0	No
1A_LG2	IACX9130	11.4655	1.56301	Yes
1A_LG2	TA005335-0665	13.0285	2.56635	Yes
1A_LG2	Tdurum_contig13681_232	15.5949	0	No
1A_LG2	Tdurum_contig13879_429	15.5949	0	No
1A_LG2	RAC875_c298_338	15.5949	0	No
1A_LG2	BS00009738_51	15.5949	0	No
1A_LG2	RAC875_c68927_95	15.5949	0	No
1A_LG2	BS00022485_51	15.5949	0	No
1A_LG2	RAC875_c6537_304	15.5949	0	No
1A_LG2	BS00063511_51	15.5949	0.800068	Yes
1A_LG2	RFL_Contig2961_759	16.3949	0	No
1A_LG2	RAC875_c14613_112	16.3949	0	No
1A_LG2	Kukri_c26281_116	16.3949	0	No
1A_LG2	Excalibur_c53353_217	16.3949	0	No
1A_LG2	RAC875_c2345_1873	16.3949	0	No
1A_LG2	BS00062721_51	16.3949	0	No
1A_LG2	Excalibur_c6704_716	16.3949	0	No
1A_LG2	BS00094897_51	16.3949	0	No
1A_LG2	Kukri_c15691_151	16.3949	0	No
1A_LG2	RFL_Contig2961_1806	16.3949	0	No
1A_LG2	D_contig27542_152	16.3949	0	No
1A_LG2	Excalibur_rep_c102637_58	16.3949	0	No
1A_LG2	Kukri_c59535_393	16.3949	0	No
1A_LG2	Kukri_c22011_1447	16.3949	0	No
1A_LG2	Kukri_c18608_135	16.3949	0.628964	Yes
1A_LG2	wsnp_Ex_c11939_19147602	17.0239	1.84132	Yes
1A_LG2	RAC875_c11599_494	18.8652		Yes
1B	BobWhite_c20073_382	0	2.41151	Yes
1B	GENE-0129_110	2.41151	0	No
1B	GENE-0129_214	2.41151	0	No
1B	RAC875_rep_c111494_195	2.41151	0	No
1B	GENE-0129_190	2.41151	0	No
1B	RAC875_c49225_66	2.41151	0	No
1B	BobWhite_c44460_821	2.41151	0	No
1B	RAC875_c64377_732	2.41151	0	No
1B	BobWhite_c39901_338	2.41151	0	No
1B	BS00079088_51	2.41151	0	No
1B	Kukri_rep_c102102_273	2.41151	2.47115	Yes
1B	BS00071893_51	4.88265	1.25026	Yes
1B	GENE-0208_899	6.13291	0	No
1B	GENE-0208_695	6.13291	0	No
1B	GENE-0208_688	6.13291	0	No
1B	GENE-0208_279	6.13291	2.47115	Yes
1B	Tdurum_contig68980_448	8.60406	0	No
1B	Excalibur_c22205_573	8.60406	0	No
1B	Tdurum_contig68980_317	8.60406	0.617315	Yes
1B	BobWhite_c9091_160	9.22137	1.24249	Yes
1B	Excalibur_c7684_54	10.4639	0	No
1B	BS00032040_51	10.4639	5.57859	Yes
1B	CAP12_c1085_283	16.0425	0	No
1B	Tdurum_contig10475_87	16.0425	0	No
1B	Tdurum_contig25612_195	16.0425	1.21236	Yes
1B	GENE-0416_480	17.2548	0	No
1B	IACX8074	17.2548	0	No
1B	IACX9290	17.2548	4.86377	Yes
1B	Excalibur_c88292_81	22.1186	1.21236	Yes
1B	GENE-0568_112	23.3309	0	No
1B	GENE-0568_419	23.3309	0	No
1B	RAC875_c11491_739	23.3309	1.22724	Yes
1B	Excalibur_c88292_114	24.5582	0	No
1B	Kukri_c11000_1769	24.5582	0	No
1B	RFL_Contig3683_668	24.5582	4.35883	Yes
1B	RAC875_c4047_115	28.917	0	No
1B	BS00028747_51	28.917	0	No
1B	Kukri_c1565_111	28.917	3.12908	Yes
1B	wsnp_Ex_c38849_46284348	32.0461	0	No
1B	RAC875_c9082_267	32.0461	0	No
1B	Tdurum_contig4904_2923	32.0461	16.7486	Yes
1B	BS00000010_51	48.7947	4.30509	Yes
1B	BS00089959_51	53.0998	0	No
1B	Excalibur_c14706_421	53.0998	0	No
1B	Kukri_c1259_864	53.0998	0	No
1B	IAAV3040	53.0998	0	No
1B	IACX11266	53.0998	0	No
1B	RAC875_c11016_495	53.0998	0	No
1B	BS00066052_51	53.0998	0	No
1B	BS00022398_51	53.0998	0	No
1B	BS00023105_51	53.0998	0	No
1B	wsnp_Ex_c48407_53323801	53.0998	0	No
1B	Tdurum_contig93330_263	53.0998	0	No
1B	BS00083500_51	53.0998	0	No
1B	Tdurum_contig93330_656	53.0998	0	No
1B	GENE-0514_210	53.0998	0	No
1B	IAAV1913	53.0998	0	No
1B	BS00036439_51	53.0998	3.03402	Yes
1B	RAC875_c9770_123	56.1338	2.42614	Yes
1B	Tdurum_contig10354_270	58.56	0	No
1B	Tdurum_contig10354_170	58.56	0	No
1B	BS00021877_51	58.56	0	No
1B	Tdurum_contig84791_198	58.56	0	No
1B	RAC875_c3001_1236	58.56	3.05257	Yes
1B	Kukri_c5873_645	61.6125	0	No
1B	Tdurum_contig42558_134	61.6125	0	No
1B	TA002645-0060	61.6125	0	No
1B	Kukri_c44604_203	61.6125	3.03402	Yes
1B	BS00060686_51	64.6465	0	No
1B	BS00065694_51	64.6465	1.83009	Yes
1B	IAAV5776	66.4766	8.78495	Yes
1B	BS00063512_51	75.2616	3.12908	Yes
1B	BobWhite_c12960_168	78.3907	1.24249	Yes
1B	BS00024107_51	79.6331	3.68765	Yes
1B	RAC875_c33937_211	83.3208	0	No
1B	BS00067000_51	83.3208	2.47115	Yes
1B	RAC875_rep_c105597_205	85.7919	4.95442	Yes
1B	BS00021697_51	90.7464	0.613528	Yes
1B	Tdurum_contig45965_563	91.3599	0	No
1B	Tdurum_contig13879_919	91.3599	1.22724	Yes
1B	BS00063537_51	92.5871	11.9509	Yes
1B	Kukri_c94613_637	104.538	0	No
1B	Kukri_rep_c111174_132	104.538	3.78077	Yes
1B	Kukri_c16608_659	108.319	0	No
1B	BobWhite_rep_c49533_93	108.319	0	No
1B	wsnp_BG274687B_Ta_2_1	108.319	0.653632	Yes
1B	wsnp_Ku_c13952_22097895	108.972	0	No
1B	Tdurum_contig60566_269	108.972	0	No
1B	wsnp_Ku_c13952_22097856	108.972	0	No
1B	Excalibur_c92298_213	108.972	0	No
1B	RFL_Contig2550_679	108.972	0	No
1B	Tdurum_contig51922_676	108.972	0	No
1B	BS00104270_51	108.972	0	No
1B	Tdurum_contig92835_177	108.972	0	No
1B	Tdurum_contig48103_1481	108.972	0	No
1B	Excalibur_c25640_110	108.972	0	No
1B	BS00027006_51	108.972	0	No
1B	RAC875_c37075_283	108.972		Yes
1B_LG2	RFL_Contig2176_932	0	6.66572	Yes
1B_LG2	Kukri_c1932_300	6.66572	0	No
1B_LG2	BS00078029_51	6.66572	3.07134	Yes
1B_LG2	Kukri_c44709_96	9.73706	0.613528	Yes
1B_LG2	wsnp_Ex_rep_c67299_65844168	10.3506	0	No
1B_LG2	wsnp_Ex_rep_c67299_65845319	10.3506	3.66509	Yes
1B_LG2	Kukri_c3187_1062	14.0157	0	No
1B_LG2	wsnp_Ku_c30494_40319867	14.0157	0	No
1B_LG2	Ku_c9909_1766	14.0157	0	No
1B_LG2	BS00023148_51	14.0157	0	No
1B_LG2	BobWhite_c39656_106	14.0157	0	No
1B_LG2	BS00040743_51	14.0157	0	No
1B_LG2	Ra_c7005_420	14.0157	0	No
1B_LG2	wsnp_Ex_c27644_36826484	14.0157	0	No
1B_LG2	RAC875_c62171_386	14.0157	0	No
1B_LG2	RAC875_c32848_578	14.0157	0	No
1B_LG2	Ex_c69066_186	14.0157	0	No
1B_LG2	Excalibur_rep_c69066_270	14.0157	0	No
1B_LG2	RAC875_c100059_123	14.0157	0	No
1B_LG2	Kukri_rep_c112383_588	14.0157	0	No
1B_LG2	BobWhite_c15152_341	14.0157	0	No
1B_LG2	RAC875_rep_c99365_219	14.0157	0	No
1B_LG2	TA004690-1102	14.0157	0	No
1B_LG2	wsnp_Ex_c6378_11086366	14.0157	0	No
1B_LG2	BS00025527_51	14.0157	0	No
1B_LG2	BobWhite_c17644_112	14.0157	0	No
1B_LG2	BobWhite_c17644_456	14.0157	0	No
1B_LG2	wsnp_Ex_c32284_40970312	14.0157	0	No
1B_LG2	BS00107589_51	14.0157	0	No
1B_LG2	Ex_c36765_226	14.0157	0	No
1B_LG2	IAAV2855	14.0157	0	No
1B_LG2	wsnp_RFL_Contig2220_1597321	14.0157	0	No
1B_LG2	Tdurum_contig83079_133	14.0157	0	No
1B_LG2	Excalibur_rep_c106078_822	14.0157	0	No
1B_LG2	Excalibur_c14859_372	14.0157	0	No
1B_LG2	Ku_c28580_432	14.0157	0	No
1B_LG2	Excalibur_c14859_394	14.0157	1.86422	Yes
1B_LG2	Ku_c1932_1583	15.8799	1.25813	Yes
1B_LG2	Excalibur_rep_c103592_565	17.138	2.50209	Yes
1B_LG2	BS00022551_51	19.6401	0.613528	Yes
1B_LG2	GENE-0487_644	20.2536	0	No
1B_LG2	BS00089031_51	20.2536	0	No
1B_LG2	GENE-0487_795	20.2536	0	No
1B_LG2	IACX11274	20.2536	0	No
1B_LG2	Kukri_c25961_166	20.2536	0	No
1B_LG2	wsnp_Ex_c28733_37836638	20.2536	3.07134	Yes
1B_LG2	Kukri_c7657_651	23.325	0	No
1B_LG2	Kukri_c20486_255	23.325	0	No
1B_LG2	RAC875_c13877_1015	23.325	0	No
1B_LG2	Kukri_c9752_793	23.325	0	No
1B_LG2	Excalibur_c64439_87	23.325	0	No
1B_LG2	IACX299	23.325	0	No
1B_LG2	Tdurum_contig69792_167	23.325	0	No
1B_LG2	RAC875_c1413_597	23.325	0	No
1B_LG2	BS00076394_51	23.325	0	No
1B_LG2	Tdurum_contig11896_550	23.325	0	No
1B_LG2	Kukri_c51864_225	23.325	0	No
1B_LG2	Excalibur_c1236_840	23.325	0	No
1B_LG2	Kukri_c8143_355	23.325	0	No
1B_LG2	Kukri_c7657_986	23.325	0	No
1B_LG2	Excalibur_c15617_425	23.325	0	No
1B_LG2	Jagger_c7242_85	23.325	5.44309	Yes
1B_LG2	Tdurum_contig85620_467	28.7681	2.42614	Yes
1B_LG2	Excalibur_c14911_976	31.1942	0	No
1B_LG2	RAC875_c55891_712	31.1942	0	No
1B_LG2	RAC875_c55891_659	31.1942	6.74799	Yes
1B_LG2	RAC875_c95548_156	37.9422	0	No
1B_LG2	wsnp_Ex_c1440_2764269	37.9422	0.609786	Yes
1B_LG2	TA004081-0677	38.552	0.609786	Yes
1B_LG2	BS00086854_51	39.1618	13.1805	Yes
1B_LG2	BobWhite_c20015_225	52.3423	0	No
1B_LG2	Kukri_c13188_256	52.3423	0	No
1B_LG2	wsnp_Ex_c5679_9976893	52.3423		Yes
1D	BS00004282_51	0	0	No
1D	BS00014671_51	0	1.83009	Yes
1D	IAAV2840	1.83009	0	No
1D	wsnp_Ex_c57601_59245380	1.83009	0	No
1D	RAC875_c54260_127	1.83009	0	No
1D	wsnp_Ku_c7266_12551048	1.83009	0	No
1D	Ku_c5560_2665	1.83009	0	No
1D	D_contig06122_208	1.83009	0	No
1D	BobWhite_c10977_834	1.83009	0	No
1D	BS00030252_51	1.83009	0	No
1D	wsnp_Ex_c27290_36498462	1.83009	0	No
1D	wsnp_Ku_c5560_9851459	1.83009	0	No
1D	wsnp_Ex_c6920_11929748	1.83009	0	No
1D	wsnp_Ex_c57601_59245965	1.83009	0	No
1D	Excalibur_c19237_895	1.83009	0	No
1D	wsnp_Ku_c5560_9853214	1.83009	0	No
1D	wsnp_Ku_c2624_4986980	1.83009	0	No
1D	TA004358-0724	1.83009	0	No
1D	RAC875_c3604_1527	1.83009	0	No
1D	wsnp_Ex_c13164_20793506	1.83009	0	No
1D	wsnp_Ex_c57601_59245549	1.83009	0	No
1D	IAAV7745	1.83009	0	No
1D	wsnp_Ex_c25974_35235456	1.83009	0	No
1D	BS00079095_51	1.83009	0	No
1D	RAC875_c43831_91	1.83009	0	No
1D	Ra_c69361_411	1.83009	0	No
1D	wsnp_Ex_c1318_2519998	1.83009	0	No
1D	wsnp_Ex_c1318_2520706	1.83009	0	No
1D	wsnp_Ex_c27290_36498531	1.83009	0	No
1D	wsnp_Ex_c6920_11929171	1.83009	0	No
1D	wsnp_JD_c8173_9207415	1.83009	0	No
1D	RFL_Contig3622_1217	1.83009	0	No
1D	wsnp_Ex_c6920_11928994	1.83009	0	No
1D	wsnp_Ex_c26626_35864468	1.83009	0	No
1D	BS00030251_51	1.83009	0	No
1D	D_GBF1XID01DNWRS_378	1.83009	8.09468	Yes
1D	RAC875_c25212_173	9.92476	4.33179	Yes
1D	wsnp_BE517805D_Ta_1_1	14.2566		Yes
2A	RAC875_c20700_853	0	0	No
2A	BS00066978_51	0	0	No
2A	RAC875_c13116_541	0	0	No
2A	Tdurum_contig48302_532	0	0	No
2A	Tdurum_contig9070_142	0	0	No
2A	Kukri_c47534_1509	0	0	No
2A	BobWhite_c8650_382	0	0	No
2A	RAC875_c13116_116	0	0	No
2A	Tdurum_contig48302_539	0	0	No
2A	BS00031466_51	0	0	No
2A	BobWhite_c22277_596	0	0.625033	Yes
2A	RFL_Contig5277_1141	0.625033	0	No
2A	Jagger_c7527_143	0.625033	0	No
2A	BobWhite_rep_c63940_205	0.625033	0.625033	Yes
2A	Kukri_c16667_132	1.25007	1.91176	Yes
2A	BS00072462_51	3.16182	0	No
2A	GENE-4443_109	3.16182	0	No
2A	BS00064836_51	3.16182	0	No
2A	BS00021676_51	3.16182	0	No
2A	GENE-2383_730	3.16182	0	No
2A	BobWhite_c11479_157	3.16182	0	No
2A	BobWhite_c23689_742	3.16182	0	No
2A	wsnp_Ex_c2311_4327681	3.16182	0	No
2A	TA001167-0831	3.16182	0	No
2A	wsnp_JD_c16948_15934352	3.16182	0	No
2A	RFL_Contig4560_1503	3.16182	0	No
2A	Kukri_rep_c80115_213	3.16182	0	No
2A	GENE-0676_322	3.16182	0	No
2A	wsnp_Ku_c850_1758318	3.16182	0.645197	Yes
2A	wsnp_Ex_c63909_62932669	3.80702	0	No
2A	wsnp_Ex_c63909_62932437	3.80702	0	No
2A	wsnp_Ex_c63909_62932893	3.80702	0	No
2A	Kukri_c3688_407	3.80702	0.632945	Yes
2A	BS00064541_51	4.43997	0	No
2A	wsnp_Ku_c3688_6797159	4.43997	0	No
2A	Kukri_rep_c68187_743	4.43997	0.62115	Yes
2A	RFL_Contig2972_2285	5.06112	0.625033	Yes
2A	RAC875_c68649_457	5.68615	0	No
2A	Ex_c6937_1992	5.68615	0	No
2A	Excalibur_c12971_253	5.68615	0	No
2A	BS00024506_51	5.68615	1.20505	Yes
2A	Kukri_rep_c68068_95	6.8912	1.86422	Yes
2A	Kukri_c49277_476	8.75542	0.62115	Yes
2A	BS00009594_51	9.37657	6.36325	Yes
2A	BS00021937_51	15.7398	0	No
2A	Tdurum_contig28437_135	15.7398	0.632945	Yes
2A	IAAV881	16.3728	0.617315	Yes
2A	BS00062869_51	16.9901	0	No
2A	Excalibur_c49875_479	16.9901	6.20449	Yes
2A	Excalibur_c91176_326	23.1946	0	No
2A	Tdurum_contig53038_684	23.1946	0	No
2A	Tdurum_contig53038_714	23.1946	0.625033	Yes
2A	Tdurum_contig50755_190	23.8196	2.50209	Yes
2A	wsnp_Ku_c4045_7380115	26.3217	0	No
2A	Ku_c72620_132	26.3217	0	No
2A	RAC875_c21750_784	26.3217	0	No
2A	Ra_c13654_1529	26.3217	1.25026	Yes
2A	wsnp_Ex_c2137_4014287	27.5719	3.87873	Yes
2A	BS00066317_51	31.4507	9.13248	Yes
2A	Kukri_c209_999	40.5832	0	No
2A	RAC875_c9523_328	40.5832	0	No
2A	BS00064421_51	40.5832	0.62115	Yes
2A	Kukri_c209_477	41.2043	3.07134	Yes
2A	BS00000209_51	44.2756	0.613528	Yes
2A	RFL_Contig927_1591	44.8892	3.10959	Yes
2A	BobWhite_c17783_174	47.9988	0	No
2A	Excalibur_c8009_325	47.9988	0	No
2A	BS00030165_51	47.9988	0	No
2A	Tdurum_contig6086_269	47.9988	0	No
2A	Kukri_rep_c68300_216	47.9988	0.625033	Yes
2A	Tdurum_contig44139_1033	48.6238	1.88769	Yes
2A	Kukri_c6944_1636	50.5115	1.86422	Yes
2A	BobWhite_c6573_142	52.3757	0	No
2A	Excalibur_c22696_316	52.3757	0	No
2A	wsnp_Ra_c66636_64922359	52.3757	26.6588	Yes
2A	wsnp_Ra_c3378_6318431	79.0345	5.7578	Yes
2A	RAC875_c16333_340	84.7923	7.75387	Yes
2A	BS00094574_51	92.5462	0	No
2A	Tdurum_contig33398_106	92.5462	2.50209	Yes
2A	BS00081506_51	95.0483	1.20505	Yes
2A	BS00037160_51	96.2533	0.617315	Yes
2A	BS00093201_51	96.8706	0.62115	Yes
2A	BS00080751_51	97.4918	3.73363	Yes
2A	Kukri_c47259_416	101.225	2.47115	Yes
2A	RAC875_c81899_216	103.697	0.628964	Yes
2A	BS00092550_51	104.326	1.86422	Yes
2A	Excalibur_c42512_584	106.19	0	No
2A	GENE-1012_110	106.19	1.23482	Yes
2A	wsnp_Ku_c16358_25225060	107.425	0.62115	Yes
2A	Kukri_c4027_151	108.046	1.22724	Yes
2A	BobWhite_rep_c64440_83	109.273	0.617315	Yes
2A	wsnp_Ex_c5856_10275959	109.89	0.613528	Yes
2A	Excalibur_c96_619	110.504	0	No
2A	RAC875_c58006_352	110.504	0	No
2A	RAC875_c58006_436	110.504	0	No
2A	RAC875_c9845_762	110.504	3.27264	Yes
2A	Excalibur_c65910_246	113.776	0	No
2A	RAC875_rep_c119619_54	113.776	0	No
2A	wsnp_JD_c169_270144	113.776	0	No
2A	wsnp_BG605368A_Ta_2_4	113.776	2.68715	Yes
2A	wsnp_JD_c15127_14676522	116.464	0	No
2A	Excalibur_c40617_983	116.464	0	No
2A	RAC875_c13861_1248	116.464	0	No
2A	BS00000965_51	116.464	3.23029	Yes
2A	BobWhite_c20952_105	119.694	0	No
2A	Kukri_c40121_373	119.694	0	No
2A	Tdurum_contig30325_334	119.694	30.5126	Yes
2A	Ku_c25099_885	150.206	0	No
2A	RAC875_c15427_390	150.206	0	No
2A	Ra_c54727_281	150.206	0	No
2A	Ra_c7492_1229	150.206	0	No
2A	RAC875_c15245_431	150.206	0	No
2A	wsnp_Ku_c3907_7157334	150.206	0	No
2A	IAAV6960	150.206	1.25026	Yes
2A	BS00035738_51	151.457	0	No
2A	BS00067656_51	151.457	0	No
2A	Ex_c32172_1677	151.457	0	No
2A	Excalibur_c18417_241	151.457	0	No
2A	Ra_c22553_2311	151.457	0	No
2A	wsnp_Ex_rep_c67264_65795361	151.457	0	No
2A	wsnp_Ex_c32079_40793255	151.457	0	No
2A	BobWhite_c15580_562	151.457	0	No
2A	Ex_c23985_1460	151.457	0	No
2A	Kukri_c52614_291	151.457	0	No
2A	Kukri_c27914_226	151.457	0	No
2A	Excalibur_c81078_578	151.457	0	No
2A	Ku_c25522_520	151.457	0	No
2A	Kukri_c17989_527	151.457	0	No
2A	Ra_c110295_600	151.457	0	No
2A	Excalibur_c42815_713	151.457	0	No
2A	CAP8_c6142_206	151.457	0	No
2A	BobWhite_c18873_582	151.457	0	No
2A	IAAV6190	151.457	0	No
2A	Ku_c5403_438	151.457	0	No
2A	RAC875_c5569_548	151.457	0	No
2A	Ra_c7126_565	151.457	0	No
2A	wsnp_Ex_c10083_16570816	151.457	0	No
2A	wsnp_Ex_c33420_41911147	151.457	0	No
2A	RAC875_c59661_500	151.457	0	No
2A	wsnp_Ex_c2536_4728768	151.457	0	No
2A	RAC875_c20226_454	151.457	0	No
2A	RAC875_c8241_780	151.457	0	No
2A	RAC875_rep_c74366_489	151.457	0	No
2A	Ex_c68445_724	151.457	0	No
2A	IAAV7660	151.457	0	No
2A	RAC875_c10253_1478	151.457	0	No
2A	wsnp_Ex_c7091_12199032	151.457	0	No
2A	GENE-1020_150	151.457	0	No
2A	Ku_c25522_532	151.457	0	No
2A	Ra_c3019_1333	151.457	0	No
2A	wsnp_Ex_rep_c67621_66275106	151.457	0	No
2A	Ku_c25974_191	151.457	0	No
2A	wsnp_Ex_c25409_34677674	151.457	0	No
2A	wsnp_Ex_c2592_4822528	151.457	0	No
2A	IAAV7999	151.457	0	No
2A	Ra_c22724_1137	151.457	0	No
2A	Ra_c22724_1451	151.457	0	No
2A	Ra_c22724_810	151.457	0	No
2A	RAC875_c24545_59	151.457	0	No
2A	RAC875_c8115_2703	151.457	0	No
2A	BobWhite_rep_c49432_162	151.457	0	No
2A	Kukri_c48683_434	151.457	0	No
2A	wsnp_Ex_rep_c68871_67756221	151.457	0	No
2A	Ku_c1217_312	151.457	0	No
2A	wsnp_JD_c16067_15341994	151.457	0	No
2A	Ra_c22724_1789	151.457	0	No
2A	CAP8_c3956_456	151.457	0	No
2A	BS00064392_51	151.457	0	No
2A	Ra_c3019_950	151.457	0.653632	Yes
2A	BobWhite_c5096_156	152.11	0	No
2A	BobWhite_c23953_312	152.11	0	No
2A	RAC875_c12110_924	152.11	0	No
2A	wsnp_Ex_c22862_32074455	152.11	0	No
2A	wsnp_BG263521A_Ta_2_1	152.11	0	No
2A	wsnp_BG263521A_Ta_2_2	152.11	5.01677	Yes
2A	RFL_Contig3916_275	157.127	1.86422	Yes
2A	Excalibur_c31878_70	158.991	0	No
2A	Kukri_rep_c109981_150	158.991	0	No
2A	TA005685-0854	158.991	0	No
2A	wsnp_RFL_Contig3604_3795252	158.991	0	No
2A	Tdurum_contig30569_579	158.991	0	No
2A	BobWhite_c14530_51	158.991	0	No
2A	BS00090940_51	158.991	0	No
2A	GENE-2904_757	158.991	0	No
2A	RAC875_c58503_182	158.991	0	No
2A	Tdurum_contig30569_126	158.991	0	No
2A	GENE-1031_48	158.991	0	No
2A	TA004478-0271	158.991	0	No
2A	BobWhite_rep_c64680_305	158.991	0	No
2A	Tdurum_contig62073_631	158.991	0	No
2A	RAC875_rep_c119471_174	158.991	0	No
2A	Tdurum_contig44062_733	158.991	0	No
2A	Tdurum_contig62073_376	158.991	0	No
2A	BobWhite_c5562_219	158.991	0	No
2A	Excalibur_c21269_176	158.991	0	No
2A	Excalibur_c28938_185	158.991	0	No
2A	GENE-4359_59	158.991	0	No
2A	TA002893-0825	158.991	0	No
2A	Excalibur_c21872_135	158.991	0	No
2A	Tdurum_contig28682_120	158.991	0	No
2A	BobWhite_c26259_248	158.991	0	No
2A	Excalibur_c34839_187	158.991	0	No
2A	wsnp_BE498730A_Ta_2_2	158.991	0	No
2A	IACX636	158.991	0	No
2A	Tdurum_contig62976_84	158.991	0	No
2A	tplb0059a15_417	158.991	0	No
2A	Tdurum_contig64391_231	158.991	0	No
2A	wsnp_BF201533A_Ta_2_3	158.991	0	No
2A	wsnp_CD453913A_Ta_2_1	158.991	0	No
2A	Tdurum_contig45580_1717	158.991	0	No
2A	Tdurum_contig45580_2786	158.991	0	No
2A	Tdurum_contig45580_3981	158.991	0	No
2A	Tdurum_contig56511_144	158.991	0	No
2A	Tdurum_contig93884_223	158.991	0	No
2A	CAP12_rep_c8708_260	158.991	0	No
2A	Excalibur_c59560_796	158.991	0	No
2A	RAC875_c17628_867	158.991	0	No
2A	Kukri_c45411_223	158.991	0	No
2A	wsnp_Ex_c21721_30882221	158.991	0	No
2A	Excalibur_c18279_1219	158.991	0	No
2A	Excalibur_c637_1078	158.991	0.617315	Yes
2A	BobWhite_c14476_80	159.609	0	No
2A	TA013564-0487	159.609	0	No
2A	Kukri_c7139_1248	159.609	0	No
2A	Ex_c721_2127	159.609	0	No
2A	Kukri_rep_c105404_235	159.609	0	No
2A	Kukri_c34032_1057	159.609	0	No
2A	Kukri_c29034_801	159.609	0	No
2A	BobWhite_c12252_476	159.609	0	No
2A	Excalibur_c4847_631	159.609	0	No
2A	Excalibur_c5009_2020	159.609	0	No
2A	Kukri_c29034_867	159.609	0	No
2A	Ex_c4847_236	159.609	0	No
2A	Excalibur_c50934_159	159.609	0	No
2A	BS00107555_51	159.609	0	No
2A	Ex_c721_2374	159.609	0	No
2A	wsnp_Ex_c4847_8646583	159.609	0	No
2A	RAC875_c25986_82	159.609	0	No
2A	Tdurum_contig15512_407	159.609	0	No
2A	tplb0045j05_1405	159.609	0	No
2A	IAAV2376	159.609	0	No
2A	wsnp_Ex_c36242_44232305	159.609	0	No
2A	Excalibur_c74304_642	159.609	0	No
2A	BS00043083_51	159.609	0	No
2A	BS00074780_51	159.609	0	No
2A	Kukri_c42616_467	159.609	0	No
2A	wsnp_Ex_c4847_8646784	159.609	0	No
2A	Kukri_c10860_1283	159.609	0.62115	Yes
2A	Excalibur_c12169_1088	160.23	0	No
2A	Excalibur_c44080_386	160.23	0	No
2A	Excalibur_c66007_385	160.23	1.89965	Yes
2A	Excalibur_c5121_930	162.129	0	No
2A	GENE-1353_120	162.129	0	No
2A	RAC875_c40298_394	162.129	0	No
2A	Excalibur_c6808_959	162.129	0	No
2A	Excalibur_c7444_391	162.129	0	No
2A	Excalibur_c6808_541	162.129	0	No
2A	IACX2067	162.129	0	No
2A	GENE-1353_136	162.129	2.63401	Yes
2A	Excalibur_rep_c111743_194	164.763	0	No
2A	Excalibur_c37649_125	164.763	0	No
2A	RAC875_c13116_943	164.763	0	No
2A	Kukri_rep_c83485_398	164.763	0	No
2A	Kukri_c7914_99	164.763	0	No
2A	BobWhite_c17476_149	164.763	0	No
2A	RAC875_c7699_292	164.763	0	No
2A	Excalibur_c15733_252	164.763	0	No
2A	Excalibur_c3108_5476	164.763	0	No
2A	BobWhite_c38953_251	164.763	0	No
2A	BS00036766_51	164.763	0	No
2A	BS00036767_51	164.763	0	No
2A	RAC875_c27556_226	164.763	0	No
2A	BS00039983_51	164.763	0.81308	Yes
2A	BS00039209_51	165.576	0	No
2A	Tdurum_contig9731_121	165.576	2.48137	Yes
2A	Kukri_rep_c71876_521	168.058	0	No
2A	wsnp_BE497494A_Td_2_2	168.058	0	No
2A	Kukri_c7818_2581	168.058	0	No
2A	wsnp_Ex_c15325_23564654	168.058	0	No
2A	wsnp_Ex_c15325_23565935	168.058	0	No
2A	wsnp_BE497494A_Td_2_1	168.058	0	No
2A	Kukri_rep_c90581_382	168.058	4.00857	Yes
2A	RAC875_rep_c73925_276	172.066	0	No
2A	BS00021739_51	172.066	0	No
2A	BS00079443_51	172.066	8.67497	Yes
2A	JD_c3930_358	180.741	1.84132	Yes
2A	Kukri_c20220_469	182.583	0	No
2A	BS00070693_51	182.583	0	No
2A	RFL_Contig1049_1473	182.583	2.44096	Yes
2A	RAC875_c65419_206	185.024	3.20953	Yes
2A	BobWhite_c9564_587	188.233	0	No
2A	RAC875_c17991_874	188.233	0	No
2A	wsnp_Ku_c15567_24223777	188.233	0	No
2A	TA004602-1630	188.233	0	No
2A	BobWhite_c1611_1685	188.233	0	No
2A	Excalibur_rep_c103108_709	188.233	0	No
2A	Tdurum_contig47258_1039	188.233	0	No
2A	wsnp_Ku_c15567_24224486	188.233	0.641061	Yes
2A	BS00083146_51	188.874	0	No
2A	wsnp_RFL_Contig3085_3007861	188.874	0	No
2A	wsnp_Ex_c22645_31845564	188.874	0	No
2A	BS00110218_51	188.874	0	No
2A	wsnp_Ex_c15822_24204224	188.874	4.47047	Yes
2A	BS00001107_51	193.345	36.3412	Yes
2A	wsnp_Ex_c61879_61748626	229.686	0	No
2A	Kukri_c27040_309	229.686	1.25026	Yes
2A	BS00073381_51	230.936	0	No
2A	BobWhite_c48481_81	230.936	0	No
2A	Excalibur_rep_c67994_169	230.936	0	No
2A	wsnp_Ex_c22202_31392780	230.936	0	No
2A	BS00070798_51	230.936	0	No
2A	BS00022982_51	230.936	0	No
2A	Kukri_rep_c104307_905	230.936	0	No
2A	RAC875_rep_c78518_198	230.936	0	No
2A	BS00073382_51	230.936	0	No
2A	IACX8060	230.936	0	No
2A	BS00066756_51	230.936	0	No
2A	Excalibur_c15740_1106	230.936	0	No
2A	wsnp_Ex_c15740_24096817	230.936	0	No
2A	RAC875_c31045_882	230.936	0	No
2A	Tdurum_contig5711_174	230.936	0	No
2A	RAC875_c31045_841	230.936	0	No
2A	Excalibur_c92241_336	230.936	0	No
2A	GENE-0749_215	230.936	0	No
2A	BS00079035_51	230.936	0	No
2A	BS00070797_51	230.936	2.02814	Yes
2A	Excalibur_c18630_268	232.964	0.632945	Yes
2A	BS00065276_51	233.597	1.91176	Yes
2A	wsnp_Ex_rep_c103167_88182254	235.509	1.29899	Yes
2A	CAP12_rep_c4192_354	236.808	0	No
2A	wsnp_CAP8_c1580_908907	236.808		Yes
2B	IAAV7130	0	1.25026	Yes
2B	Kukri_c3024_1268	1.25026	0	No
2B	wsnp_BG274584B_Ta_2_1	1.25026	0	No
2B	Kukri_c7666_2637	1.25026	4.38622	Yes
2B	Kukri_c9785_1135	5.63648	0.625033	Yes
2B	Ra_c68109_376	6.26151	0	No
2B	Tdurum_contig12831_69	6.26151	0	No
2B	GENE-0675_104	6.26151	0.617315	Yes
2B	Kukri_c9785_384	6.87883	0	No
2B	BobWhite_rep_c50458_213	6.87883	0	No
2B	RAC875_rep_c80745_106	6.87883	0	No
2B	wsnp_JD_c11975_12326445	6.87883	0.625033	Yes
2B	Kukri_c20930_159	7.50386	0	No
2B	GENE-1125_32	7.50386	0	No
2B	wsnp_Ex_c16425_24923685	7.50386	0	No
2B	Ra_c4051_1010	7.50386	0	No
2B	wsnp_Ex_c16425_24923837	7.50386	0	No
2B	BS00088489_51	7.50386	0.617315	Yes
2B	Tdurum_contig54925_225	8.12117	0.62115	Yes
2B	Excalibur_c30728_218	8.74232	0	No
2B	Excalibur_c37462_187	8.74232	0	No
2B	Kukri_c12847_192	8.74232	1.27416	Yes
2B	RAC875_c12886_2359	10.0165	3.12908	Yes
2B	wsnp_Ex_c54998_57670603	13.1456	0	No
2B	RAC875_c31162_706	13.1456	0	No
2B	Ex_c68194_1532	13.1456	0	No
2B	Ex_c69493_1208	13.1456	0	No
2B	Kukri_rep_c69169_334	13.1456	0	No
2B	Ra_c108387_863	13.1456	0	No
2B	Excalibur_c6807_1155	13.1456	0	No
2B	Excalibur_c88037_341	13.1456	0	No
2B	Ku_c12037_482	13.1456	0	No
2B	Ra_c14316_850	13.1456	0	No
2B	Kukri_rep_c68360_1476	13.1456	0	No
2B	Ra_c72477_2165	13.1456	0	No
2B	Ku_c11652_1720	13.1456	0	No
2B	RAC875_c12803_916	13.1456	0	No
2B	Kukri_c56872_402	13.1456	0	No
2B	RAC875_c66657_91	13.1456	0	No
2B	RAC875_c26278_459	13.1456	0	No
2B	RAC875_c7540_366	13.1456	0	No
2B	Tdurum_contig42095_2454	13.1456	0	No
2B	Kukri_rep_c80379_398	13.1456	1.22724	Yes
2B	BS00055427_51	14.3728	0.613528	Yes
2B	TA006195-0588	14.9863	2.50209	Yes
2B	Kukri_c55688_361	17.4884	1.24249	Yes
2B	Kukri_c19751_873	18.7309	1.86422	Yes
2B	IAAV5226	20.5951	0	No
2B	RAC875_c14775_1048	20.5951	0	No
2B	wsnp_Ex_c10838_17631243	20.5951	0.62115	Yes
2B	RFL_Contig4856_71	21.2163	0.609786	Yes
2B	wsnp_Ku_c10640_17548156	21.8261	4.30509	Yes
2B	Tdurum_contig25629_415	26.1311	3.07134	Yes
2B	BobWhite_c47948_76	29.2025	0	No
2B	TA006140-0798	29.2025	0.613528	Yes
2B	BobWhite_c45218_687	29.816	0.609786	Yes
2B	Tdurum_contig26542_281	30.4258	0.62115	Yes
2B	RFL_Contig4718_1269	31.047	1.26609	Yes
2B	wsnp_Ex_c20169_29215219	32.313	6.36325	Yes
2B	Tdurum_contig92604_368	38.6763	0	No
2B	Excalibur_c84741_99	38.6763	0	No
2B	D_contig09015_259	38.6763	2.48652	Yes
2B	wsnp_Ku_c3780_6950286	41.1628	0	No
2B	wsnp_Ex_c8894_14858193	41.1628	0	No
2B	Kukri_c35153_145	41.1628	0	No
2B	wsnp_Ex_rep_c68386_67199155	41.1628	0	No
2B	Tdurum_contig27828_177	41.1628	0	No
2B	Tdurum_contig10180_271	41.1628	0	No
2B	Tdurum_contig14442_1008	41.1628	0.653632	Yes
2B	Kukri_c11566_386	41.8164	1.29061	Yes
2B	wsnp_CAP11_c5554_2580044	43.1071	0	No
2B	GENE-2192_463	43.1071	0	No
2B	GENE-2192_688	43.1071	0	No
2B	Kukri_c16024_1368	43.1071	0	No
2B	IAAV9070	43.1071	0	No
2B	RAC875_rep_c70837_62	43.1071	0	No
2B	wsnp_BG274019B_Ta_2_1	43.1071	0	No
2B	wsnp_Ex_c17700_26446810	43.1071	0	No
2B	Excalibur_c419_65	43.1071	0	No
2B	Kukri_c14138_764	43.1071	0	No
2B	Excalibur_rep_c68587_90	43.1071	0	No
2B	RFL_Contig2925_631	43.1071	0	No
2B	Kukri_c15047_127	43.1071	0	No
2B	wsnp_Ta_c36_A_1	43.1071	0	No
2B	RAC875_c16393_1160	43.1071	0	No
2B	wsnp_CAP11_c5554_2579815	43.1071	0	No
2B	BobWhite_c12649_113	43.1071	0	No
2B	IAAV7294	43.1071	0	No
2B	RAC875_c30185_376	43.1071	0	No
2B	RAC875_rep_c114294_55	43.1071	0	No
2B	wsnp_Ex_c25217_34481787	43.1071	0.645197	Yes
2B	Kukri_c9455_942	43.7523	0	No
2B	RAC875_c57842_264	43.7523	0.628964	Yes
2B	Ra_c111671_555	44.3812	0	No
2B	BS00009962_51	44.3812	0	No
2B	RAC875_c67311_429	44.3812	0	No
2B	BS00010745_51	44.3812	0	No
2B	IACX7505	44.3812	0	No
2B	BS00010829_51	44.3812	0	No
2B	RAC875_c29716_871	44.3812	0	No
2B	IACX6508	44.3812	1.25813	Yes
2B	wsnp_Ex_c41558_48356814	45.6393	0	No
2B	Kukri_rep_c106008_681	45.6393	1.25813	Yes
2B	Kukri_rep_c106008_725	46.8975	0.632945	Yes
2B	CAP12_c7987_137	47.5304	0	No
2B	Excalibur_rep_c106939_325	47.5304	0	No
2B	Kukri_c53402_251	47.5304	0	No
2B	wsnp_Ex_c41558_48356869	47.5304	0	No
2B	RAC875_c30053_167	47.5304	0	No
2B	wsnp_JD_c14405_14144807	47.5304	0	No
2B	wsnp_Ku_rep_c68888_68067293	47.5304	0	No
2B	CAP11_c1476_128	47.5304	0	No
2B	wsnp_Ex_c41558_48355943	47.5304	0.66229	Yes
2B	Ku_c6050_678	48.1927	0	No
2B	Ra_c15365_530	48.1927	0	No
2B	BobWhite_c9351_274	48.1927	0	No
2B	IAAV3893	48.1927	0	No
2B	Ex_c7958_1923	48.1927	0	No
2B	wsnp_Ex_c128_255285	48.1927	0	No
2B	Ra_c9190_1384	48.1927	0	No
2B	wsnp_CAP7_c1453_728076	48.1927	0	No
2B	BobWhite_c4843_282	48.1927	13.4749	Yes
2B	wsnp_Ex_c4328_7801438	61.6676	0	No
2B	wsnp_Ex_c1873_3531947	61.6676	0	No
2B	Kukri_rep_c68124_169	61.6676	1.30749	Yes
2B	wsnp_Ex_c22946_32163010	62.9751	0	No
2B	Excalibur_c41356_1047	62.9751	0	No
2B	GENE-1084_354	62.9751	0	No
2B	Ra_c6700_406	62.9751	0	No
2B	RFL_Contig356_812	62.9751	0	No
2B	Tdurum_contig50509_805	62.9751	0	No
2B	Kukri_rep_c68124_672	62.9751	0	No
2B	RAC875_c20628_111	62.9751	0	No
2B	Kukri_c8900_251	62.9751	0	No
2B	wsnp_Ku_rep_c73313_72887199	62.9751	0	No
2B	IACX712	62.9751	1.94904	Yes
2B	Kukri_rep_c107245_634	64.9241	0	No
2B	wsnp_Ex_c15089_23270614	64.9241	0	No
2B	Excalibur_c19344_137	64.9241	0	No
2B	GENE-1313_319	64.9241	0	No
2B	BS00034245_51	64.9241	0	No
2B	wsnp_Ku_c33287_42805533	64.9241	0	No
2B	wsnp_RFL_Contig1418_565105	64.9241	0	No
2B	IAAV3528	64.9241	0	No
2B	Ex_c4328_1408	64.9241	0	No
2B	wsnp_Ex_c4328_7801724	64.9241	0	No
2B	wsnp_BG263521B_Ta_2_1	64.9241	0	No
2B	IAAV6765	64.9241	0	No
2B	Tdurum_contig8048_84	64.9241	0	No
2B	wsnp_Ex_c22423_31615798	64.9241	2.45596	Yes
2B	Jagger_c1059_300	67.3801	0	No
2B	Excalibur_c25921_230	67.3801	0	No
2B	BS00111324_51	67.3801	0	No
2B	BS00111325_51	67.3801	0	No
2B	CAP12_c2565_239	67.3801	0	No
2B	BobWhite_c5852_685	67.3801	0	No
2B	Excalibur_c29766_663	67.3801	0	No
2B	Excalibur_c23932_916	67.3801	0	No
2B	RAC875_c30936_411	67.3801	0	No
2B	RAC875_c4203_382	67.3801	0.62115	Yes
2B	BobWhite_c5852_103	68.0013	0	No
2B	Excalibur_c58566_284	68.0013	0	No
2B	CAP11_c2947_204	68.0013	0	No
2B	BS00066546_51	68.0013	0	No
2B	CAP7_c3814_303	68.0013	0	No
2B	Tdurum_contig52063_1077	68.0013	0	No
2B	Kukri_c5711_112	68.0013	0	No
2B	RAC875_c30936_318	68.0013	0	No
2B	BS00030405_51	68.0013	0	No
2B	GENE-0968_155	68.0013	0	No
2B	tplb0040e02_1293	68.0013	0	No
2B	BS00075410_51	68.0013	0	No
2B	Excalibur_c20647_643	68.0013	0	No
2B	BS00091671_51	68.0013	0	No
2B	TA004199-0831	68.0013	0	No
2B	Kukri_c22419_541	68.0013	0	No
2B	RAC875_c63112_460	68.0013	0	No
2B	Tdurum_contig20589_247	68.0013	0	No
2B	BobWhite_rep_c57592_175	68.0013	0	No
2B	RAC875_c18463_156	68.0013	2.50209	Yes
2B	RAC875_c12968_1526	70.5033	0	No
2B	Excalibur_c15696_737	70.5033	0	No
2B	RAC875_c3691_1428	70.5033	0	No
2B	RAC875_c57901_354	70.5033	0	No
2B	RAC875_rep_c71760_57	70.5033	0	No
2B	Kukri_rep_c69267_496	70.5033	0	No
2B	Excalibur_c90811_88	70.5033	0	No
2B	wsnp_BE445278B_Ta_2_1	70.5033	0	No
2B	wsnp_BE445278B_Ta_2_3	70.5033	0	No
2B	wsnp_Ex_rep_c71116_69944350	70.5033	0	No
2B	D_GDS7LZN02HZNCY_321	70.5033	0.649387	Yes
2B	CAP8_c3982_23	71.1527	0	No
2B	CAP7_c7349_21	71.1527	0	No
2B	wsnp_CAP11_c5474_2542512	71.1527	0	No
2B	wsnp_CAP11_c5240_2436441	71.1527	0	No
2B	wsnp_CAP7_rep_c7349_3284058	71.1527	0	No
2B	wsnp_CAP8_rep_c4147_2032009	71.1527	0	No
2B	wsnp_CAP8_rep_c5599_2654989	71.1527	0	No
2B	CAP8_c5800_150	71.1527	0	No
2B	wsnp_CAP11_c5474_2542616	71.1527	0	No
2B	wsnp_CAP8_rep_c6230_2943068	71.1527	1.92403	Yes
2B	BS00007901_51	73.0768	3.10959	Yes
2B	Kukri_c43440_601	76.1863	0	No
2B	tplb0026l14_266	76.1863	0	No
2B	RAC875_c50245_540	76.1863	0.62115	Yes
2B	BobWhite_c10331_517	76.8075	0.609786	Yes
2B	Excalibur_c24033_1170	77.4173	0.625033	Yes
2B	Ra_c25623_352	78.0423	0	No
2B	BS00023156_51	78.0423	0	No
2B	BS00011039_51	78.0423	0	No
2B	BS00011164_51	78.0423	0	No
2B	Kukri_c12900_270	78.0423	0	No
2B	Excalibur_c16646_1254	78.0423	0	No
2B	Kukri_rep_c74573_613	78.0423	0	No
2B	BS00037278_51	78.0423	0	No
2B	wsnp_Ex_c14771_22883575	78.0423	0	No
2B	wsnp_Ku_c12900_20727771	78.0423	0	No
2B	Ex_c14771_392	78.0423	0	No
2B	BS00064851_51	78.0423	0	No
2B	Excalibur_c46143_143	78.0423	0	No
2B	wsnp_JD_c4699_5834958	78.0423	0	No
2B	wsnp_Ku_c7096_12264232	78.0423	0	No
2B	RAC875_c50245_120	78.0423	0	No
2B	BobWhite_c7786_376	78.0423	0	No
2B	IAAV1296	78.0423	0	No
2B	wsnp_BF291736B_Ta_1_1	78.0423	0	No
2B	wsnp_Ex_c38739_46195930	78.0423	0	No
2B	wsnp_JD_c1236_1789566	78.0423	0	No
2B	wsnp_CAP7_c2233_1085003	78.0423	0	No
2B	wsnp_Ex_c38739_46196393	78.0423	0.632945	Yes
2B	RAC875_c11322_486	78.6753	0.657933	Yes
2B	wsnp_RFL_Contig2506_2098552	79.3332	0	No
2B	BobWhite_c5820_169	79.3332	0	No
2B	BS00001140_51	79.3332	0	No
2B	IACX3325	79.3332	0	No
2B	TA001322-0272	79.3332	0	No
2B	BS00092541_51	79.3332	0	No
2B	BS00092542_51	79.3332	0	No
2B	Tdurum_contig11768_450	79.3332	0	No
2B	Kukri_c64409_351	79.3332	0	No
2B	Tdurum_contig11768_756	79.3332	1.21236	Yes
2B	IAAV5331	80.5456	0	No
2B	Kukri_c39230_362	80.5456	2.53381	Yes
2B	wsnp_Ex_c7003_12065642	83.0794	0	No
2B	BobWhite_c8113_532	83.0794	0.632945	Yes
2B	wsnp_CAP8_c1240_753371	83.7123	0	No
2B	Kukri_c32980_680	83.7123	0	No
2B	Kukri_c32980_552	83.7123	1.51562	Yes
2B	Excalibur_s105547_175	85.2279	2.54457	Yes
2B	RAC875_c25316_220	87.7725	0	No
2B	Kukri_c9507_95	87.7725	3.20438	Yes
2B	wsnp_JD_c767_1143876	90.9769	3.55206	Yes
2B	RAC875_c32503_241	94.5289	0	No
2B	RAC875_c32503_134	94.5289	0	No
2B	Kukri_c53629_239	94.5289	1.91176	Yes
2B	GENE-1147_486	96.4407	0	No
2B	Tdurum_contig76426_861	96.4407	0	No
2B	Kukri_c15359_254	96.4407	0.666706	Yes
2B	BS00035894_51	97.1074	0	No
2B	BS00040959_51	97.1074	0.66229	Yes
2B	BS00070091_51	97.7697	0	No
2B	wsnp_CAP11_rep_c9018_3888047	97.7697	1.26609	Yes
2B	BS00064626_51	99.0358	0	No
2B	GENE-0330_458	99.0358	0	No
2B	BS00073426_51	99.0358	0	No
2B	wsnp_JD_c13359_13373795	99.0358	0	No
2B	wsnp_Ex_c62844_62315607	99.0358	0	No
2B	Kukri_c34353_821	99.0358	0	No
2B	IACX2953	99.0358	0	No
2B	wsnp_Ex_c22018_31193171	99.0358	0.632945	Yes
2B	GENE-0724_612	99.6687	0.636977	Yes
2B	RAC875_c1226_652	100.306	1.28233	Yes
2B	Kukri_c36783_91	101.588	0	No
2B	BS00040251_51	101.588	4.49928	Yes
2B	BobWhite_c12605_222	106.087	0	No
2B	Tdurum_contig94521_738	106.087	0	No
2B	Excalibur_c15412_728	106.087	0	No
2B	GENE-2904_476	106.087	0.645197	Yes
2B	BS00068486_51	106.733	0	No
2B	RFL_Contig1563_1180	106.733	0.81308	Yes
2B	JD_c2280_91	107.546	0	No
2B	RAC875_c38625_105	107.546	0.793717	Yes
2B	RAC875_c14105_66	108.339	0	No
2B	Ra_c2110_805	108.339	0	No
2B	RAC875_c2110_117	108.339	0	No
2B	wsnp_CAP12_rep_c4678_2134259	108.339	0	No
2B	Excalibur_c41401_317	108.339	0	No
2B	wsnp_CAP8_c630_456418	108.339	0.657933	Yes
2B	BS00022944_51	108.997	0	No
2B	BS00099361_51	108.997	0	No
2B	IAAV3789	108.997	0	No
2B	GENE-3867_1133	108.997	0	No
2B	RAC875_c15649_1101	108.997	0	No
2B	RAC875_c31252_138	108.997	0	No
2B	Excalibur_c16798_281	108.997	0	No
2B	RAC875_c85927_269	108.997	0	No
2B	BS00069627_51	108.997	0	No
2B	Excalibur_c23185_155	108.997	0	No
2B	RAC875_c41242_133	108.997	0	No
2B	RAC875_c12191_77	108.997	0	No
2B	BS00022417_51	108.997	0	No
2B	Kukri_c67546_342	108.997	0	No
2B	Kukri_c39968_221	108.997	0	No
2B	BS00022949_51	108.997	0	No
2B	IAAV2784	108.997	0	No
2B	Excalibur_c16798_244	108.997	1.29899	Yes
2B	BS00022940_51	110.296	0	No
2B	Kukri_c6973_344	110.296	0.641061	Yes
2B	Excalibur_c60347_56	110.937	0	No
2B	Ra_c2110_494	110.937	0	No
2B	Excalibur_c6876_560	110.937	0	No
2B	BobWhite_c22301_230	110.937	0	No
2B	BS00070120_51	110.937	0	No
2B	Excalibur_c6876_523	110.937	0	No
2B	GENE-4359_102	110.937	0	No
2B	Kukri_c9387_112	110.937	0	No
2B	Kukri_c9387_372	110.937	0	No
2B	GENE-1196_146	110.937	0	No
2B	RFL_Contig1385_326	110.937	0	No
2B	RFL_Contig1385_1575	110.937	0	No
2B	Kukri_c40953_658	110.937	0	No
2B	Kukri_c53318_204	110.937	0	No
2B	wsnp_BF202681B_Ta_2_2	110.937	0	No
2B	Ra_c2110_1660	110.937	0	No
2B	wsnp_Ku_c4507_8157580	110.937	1.28233	Yes
2B	Excalibur_c13339_561	112.22	0	No
2B	BS00022969_51	112.22	0	No
2B	BobWhite_c10238_127	112.22	0	No
2B	wsnp_Ex_c42316_48926687	112.22	0	No
2B	IAAV980	112.22	0	No
2B	IAAV2480	112.22	0	No
2B	BS00014345_51	112.22	0	No
2B	Ra_c27275_627	112.22	0.625033	Yes
2B	Tdurum_contig98206_211	112.845	0	No
2B	Kukri_c36756_316	112.845	0	No
2B	RAC875_rep_c110493_512	112.845	0	No
2B	Kukri_c16760_1427	112.845	0.617315	Yes
2B	wsnp_BE499478B_Ta_2_1	113.462	0	No
2B	wsnp_Ex_rep_c67257_65786614	113.462	0.60609	Yes
2B	BobWhite_c48532_527	114.068	0	No
2B	wsnp_Ku_c11665_18999583	114.068	1.22724	Yes
2B	BobWhite_c45336_130	115.295	0	No
2B	BobWhite_c45336_321	115.295	1.23482	Yes
2B	wsnp_Ex_c7246_12443506	116.53	0	No
2B	BS00022657_51	116.53	1.22724	Yes
2B	Kukri_c60090_82	117.757	2.47115	Yes
2B	RAC875_c52566_644	120.229	0.613528	Yes
2B	Ra_c107358_279	120.842	0	No
2B	RAC875_c52566_447	120.842	0	No
2B	BS00014923_51	120.842	0	No
2B	IAAV3305	120.842	0	No
2B	RAC875_c52566_551	120.842	1.22724	Yes
2B	Kukri_c4632_115	122.069	0	No
2B	wsnp_Ex_c7738_13195349	122.069	1.25813	Yes
2B	RFL_Contig5257_137	123.327	0	No
2B	wsnp_Ex_c30447_39360584	123.327	1.92403	Yes
2B	RAC875_c79857_301	125.251	0	No
2B	BS00098490_51	125.251	0	No
2B	Excalibur_c26042_260	125.251	0	No
2B	Jagger_c4412_103	125.251	0	No
2B	Excalibur_c1305_662	125.251	0	No
2B	Excalibur_c40229_76	125.251	0	No
2B	Jagger_c4412_265	125.251	0	No
2B	RAC875_rep_c113555_122	125.251	0	No
2B	RAC875_c14362_529	125.251	0	No
2B	GENE-0644_370	125.251	0	No
2B	RAC875_rep_c72435_90	125.251	0	No
2B	BS00088575_51	125.251	0	No
2B	GENE-0644_42	125.251	0.617315	Yes
2B	Kukri_c5375_399	125.869	0.628964	Yes
2B	Kukri_rep_c104676_265	126.498	1.89965	Yes
2B	Kukri_c7139_6288	128.397	0	No
2B	wsnp_Ex_c2153_4043746	128.397	0	No
2B	BobWhite_c29572_73	128.397	0	No
2B	wsnp_Ku_c28266_38201643	128.397	1.37021	Yes
2B	Kukri_c67546_279	129.768	0.704272	Yes
2B	wsnp_CAP7_rep_c12606_5316797	130.472	0	No
2B	IAAV7487	130.472	0	No
2B	BobWhite_rep_c51373_453	130.472	0	No
2B	wsnp_Ex_c2430_4546479	130.472	0	No
2B	wsnp_Ex_c6537_11339130	130.472	0	No
2B	Kukri_rep_c104810_341	130.472	0	No
2B	wsnp_CAP11_c3947_1866837	130.472	0	No
2B	wsnp_BE497494B_Ta_2_1	130.472	0	No
2B	JD_c14855_506	130.472	0	No
2B	RAC875_c14076_287	130.472	0	No
2B	wsnp_CAP11_c3947_1867089	130.472	0	No
2B	BS00022486_51	130.472	0	No
2B	Tdurum_contig77602_931	130.472	0	No
2B	wsnp_Ex_rep_c68704_67559626	130.472	0	No
2B	Kukri_c46621_143	130.472	0	No
2B	wsnp_Ex_c20786_29875033	130.472	0	No
2B	wsnp_Ex_c6537_11338763	130.472	0	No
2B	Ku_c2387_1855	130.472	0	No
2B	Kukri_c2387_2011	130.472	0	No
2B	RAC875_c34191_102	130.472	0	No
2B	BS00003404_51	130.472	0	No
2B	Kukri_c13884_74	130.472	0	No
2B	GENE-1430_599	130.472	0	No
2B	Tdurum_contig79134_450	130.472	0	No
2B	wsnp_Ex_c20786_29874875	130.472	0	No
2B	wsnp_Ex_c12671_20140014	130.472	0	No
2B	wsnp_Ex_c3614_6602465	130.472	1.89965	Yes
2B	Excalibur_c2496_1141	132.371	0	No
2B	Kukri_c40637_223	132.371	0	No
2B	Kukri_c9102_84	132.371	0	No
2B	BobWhite_s65298_124	132.371	0	No
2B	Kukri_rep_c85389_715	132.371	0	No
2B	RAC875_c35438_474	132.371	0	No
2B	wsnp_Ku_c4042_7375053	132.371	0	No
2B	wsnp_RFL_Contig2744_2471775	132.371	0	No
2B	RAC875_c10656_632	132.371	0	No
2B	TA001821-0411	132.371	0	No
2B	wsnp_RFL_Contig3060_2967139	132.371	0	No
2B	Tdurum_contig7800_228	132.371	0	No
2B	wsnp_Ex_rep_c67391_65971023	132.371	0.625033	Yes
2B	Tdurum_contig42214_1195	132.997	0	No
2B	wsnp_Ex_c31274_40086873	132.997	0	No
2B	wsnp_BM140364B_Ta_2_3	132.997	0	No
2B	RAC875_c58652_80	132.997	0	No
2B	RAC875_c21378_474	132.997	0	No
2B	wsnp_Ra_c11493_18637928	132.997	0	No
2B	GENE-1365_16	132.997	0	No
2B	BobWhite_c38833_197	132.997	0	No
2B	Kukri_c51619_265	132.997	0	No
2B	wsnp_Ex_c269_518324	132.997	0	No
2B	wsnp_JD_c20720_18369335	132.997	0	No
2B	wsnp_Ex_c269_517710	132.997	0	No
2B	GENE-0767_62	132.997	0	No
2B	Ku_c4042_576	132.997	0	No
2B	Kukri_c32247_293	132.997	0.617315	Yes
2B	Tdurum_contig82821_324	133.614	1.24249	Yes
2B	Kukri_c4790_154	134.856	0	No
2B	Kukri_c67276_103	134.856	0	No
2B	Kukri_c67276_76	134.856	0	No
2B	Tdurum_contig81917_141	134.856	0	No
2B	Kukri_c4790_923	134.856	1.25026	Yes
2B	Kukri_c24586_923	136.107	0	No
2B	Excalibur_c16154_246	136.107	1.23482	Yes
2B	Excalibur_c40056_59	137.341	0	No
2B	BS00021959_51	137.341	0.617315	Yes
2B	Ku_c69635_2786	137.959	0.617315	Yes
2B	BS00110319_51	138.576	0	No
2B	BS00110442_51	138.576	0.645197	Yes
2B	BS00103461_51	139.221	0	No
2B	RAC875_c3302_1411	139.221	0	No
2B	RAC875_c16009_223	139.221	0	No
2B	Tdurum_contig68806_537	139.221	0	No
2B	Excalibur_c25430_183	139.221	0	No
2B	Tdurum_contig62852_302	139.221	0	No
2B	BS00038217_51	139.221	0	No
2B	BS00038218_51	139.221	0	No
2B	Excalibur_c29769_81	139.221	0	No
2B	tplb0045o20_699	139.221	0	No
2B	BS00029713_51	139.221	0	No
2B	wsnp_Ex_c741_1456698	139.221	0	No
2B	Tdurum_contig36804_98	139.221	0	No
2B	Kukri_c5904_80	139.221	0	No
2B	BS00043099_51	139.221	0	No
2B	Tdurum_contig36804_220	139.221	0	No
2B	Tdurum_contig62852_538	139.221	0	No
2B	tplb0045o20_1168	139.221	0	No
2B	Excalibur_c43482_141	139.221	0	No
2B	wsnp_Ex_c5239_9272511	139.221	0	No
2B	BS00079213_51	139.221	0	No
2B	Tdurum_contig81323_291	139.221	0	No
2B	Tdurum_contig62852_592	139.221	0	No
2B	wsnp_JD_c12687_12877994	139.221	0	No
2B	BobWhite_c40418_289	139.221	1.28233	Yes
2B	RAC875_c26415_350	140.504	0	No
2B	Kukri_c15043_326	140.504	0	No
2B	RAC875_c76533_442	140.504	0	No
2B	Tdurum_contig59780_988	140.504	3.20953	Yes
2B	TA001389-0564	143.713	0	No
2B	Kukri_c4710_991	143.713	0	No
2B	BS00022422_51	143.713	0	No
2B	BS00081428_51	143.713	0	No
2B	Excalibur_c21509_74	143.713	0	No
2B	RAC875_c16675_580	143.713	0	No
2B	BS00067333_51	143.713	0	No
2B	Kukri_c6949_303	143.713	0	No
2B	RAC875_c41476_217	143.713	0	No
2B	Kukri_c16760_259	143.713	1.31609	Yes
2B	Kukri_c25843_669	145.029	0	No
2B	RAC875_rep_c119905_116	145.029	0	No
2B	Kukri_c62277_80	145.029	0	No
2B	Kukri_c44_1476	145.029	0	No
2B	Kukri_rep_c69288_529	145.029	0	No
2B	RAC875_c6751_609	145.029	0	No
2B	RAC875_rep_c99492_65	145.029	0	No
2B	Kukri_c44_1704	145.029	0	No
2B	Excalibur_c6097_2208	145.029	15.7311	Yes
2B	Ex_c87254_173	160.76	6.36325	Yes
2B	BobWhite_c10578_272	167.124	0	No
2B	Excalibur_c25234_143	167.124	0	No
2B	BobWhite_c11739_325	167.124	0	No
2B	Tdurum_contig27976_414	167.124	1.22724	Yes
2B	Excalibur_c6502_397	168.351	1.88769	Yes
2B	Excalibur_c36070_300	170.238	1.92403	Yes
2B	RAC875_c34516_316	172.162	0	No
2B	BS00096182_51	172.162	0	No
2B	RAC875_c34516_70	172.162	1.87588	Yes
2B	RAC875_c26469_480	174.038	1.8527	Yes
2B	CAP12_rep_c3980_87	175.891	1.22724	Yes
2B	Kukri_c34897_444	177.118	0	No
2B	Excalibur_c23201_970	177.118	0	No
2B	Ra_c19690_1458	177.118	0	No
2B	RAC875_c19690_358	177.118	3.68765	Yes
2B	BobWhite_c41535_52	180.806	0.632945	Yes
2B	D_contig28615_96	181.439	0	No
2B	Kukri_c5497_312	181.439	0.617315	Yes
2B	wsnp_Ex_c21092_30220702	182.056	0	No
2B	wsnp_Ex_c21092_30220342	182.056	1.24249	Yes
2B	Tdurum_contig54704_176	183.299	0	No
2B	Kukri_c26288_419	183.299	1.21975	Yes
2B	IACX1098	184.518	7.99426	Yes
2B	CAP12_c3807_144	192.513	3.8048	Yes
2B	BS00009604_51	196.318	0	No
2B	RAC875_c20273_823	196.318	0	No
2B	RAC875_c20273_984	196.318	0	No
2B	wsnp_Ex_c56027_58308093	196.318	0	No
2B	Excalibur_c29937_261	196.318	0	No
2B	GENE-0137_1290	196.318	0	No
2B	GENE-0137_75	196.318	0	No
2B	Tdurum_contig11379_468	196.318	0	No
2B	GENE-0137_591	196.318	0	No
2B	RAC875_c12064_296	196.318	0	No
2B	Tdurum_contig11379_1047	196.318	0	No
2B	GENE-1421_706	196.318	0	No
2B	Excalibur_c20050_133	196.318	0	No
2B	GENE-0137_782	196.318	0	No
2B	GENE-0137_469	196.318	0	No
2B	BS00022382_51	196.318	0	No
2B	Kukri_c28478_750	196.318	0	No
2B	Kukri_c29640_92	196.318	0	No
2B	Kukri_rep_c106290_204	196.318	0	No
2B	Ku_c34562_480	196.318	0	No
2B	RAC875_c21868_792	196.318	0	No
2B	Excalibur_c20050_748	196.318	0	No
2B	GENE-1421_802	196.318	0	No
2B	GENE-1421_124	196.318	0	No
2B	Excalibur_c26099_106	196.318	0	No
2B	wsnp_JD_c8085_9129899	196.318	0	No
2B	BS00036721_51	196.318	0	No
2B	Ex_c67274_1225	196.318	1.25813	Yes
2B	IAAV2277	197.576	0	No
2B	RAC875_c12766_461	197.576	0	No
2B	Ex_c12051_875	197.576	0	No
2B	IAAV4206	197.576	0	No
2B	BS00041587_51	197.576	0	No
2B	BS00041585_51	197.576	0.617315	Yes
2B	Tdurum_contig12095_76	198.193	0	No
2B	RAC875_c17720_570	198.193	0	No
2B	RAC875_c23425_208	198.193	0	No
2B	RAC875_c17720_501	198.193	0	No
2B	Excalibur_c63941_83	198.193	0	No
2B	RAC875_c17720_436	198.193	0	No
2B	Kukri_c23771_483	198.193	0	No
2B	GENE-0818_347	198.193	0	No
2B	RAC875_rep_c107531_66	198.193	0	No
2B	Tdurum_contig31244_181	198.193	3.75705	Yes
2B	RAC875_rep_c79427_59	201.95	0	No
2B	wsnp_Ex_c163_321026	201.95	0.617315	Yes
2B	BS00093755_51	202.567	0	No
2B	wsnp_Ex_c163_320267	202.567	0	No
2B	wsnp_Ex_c163_320858	202.567	3.62077	Yes
2B	Tdurum_contig42153_3715	206.188	0	No
2B	Tdurum_contig42153_3742	206.188	0	No
2B	RAC875_c1755_971	206.188	0.613528	Yes
2B	BS00064658_51	206.802	1.84132	Yes
2B	RAC875_c37638_233	208.643	1.21236	Yes
2B	wsnp_Ra_c265_560747	209.855	0	No
2B	wsnp_Ex_rep_c72511_70872203	209.855	0	No
2B	wsnp_Ex_c1962_3697351	209.855	0	No
2B	wsnp_Ex_c1962_3696265	209.855	0	No
2B	wsnp_Ex_c1962_3696626	209.855	0	No
2B	wsnp_Ku_c4962_8872507	209.855	0	No
2B	Excalibur_c100910_239	209.855	26.2456	Yes
2B	Excalibur_c40567_1893	236.101	0	No
2B	wsnp_Ra_rep_c117300_96881829	236.101	0	No
2B	Tdurum_contig54254_423	236.101	0	No
2B	TA001263-0453	236.101	0.617315	Yes
2B	BobWhite_c30520_323	236.718	0	No
2B	Kukri_c4949_201	236.718	0	No
2B	CAP11_c585_134	236.718	3.03402	Yes
2B	Kukri_c81650_446	239.752	0	No
2B	BobWhite_c30520_281	239.752	0	No
2B	IACX5750	239.752	5.54408	Yes
2B	BS00006788_51	245.296	2.44096	Yes
2B	BS00009263_51	247.737	0	No
2B	RFL_Contig1863_250	247.737	0	No
2B	BS00063694_51	247.737	0	No
2B	BS00011466_51	247.737	0	No
2B	CAP12_c2436_132	247.737	5.01677	Yes
2B	Kukri_c3067_398	252.754	0	No
2B	Excalibur_rep_c112367_293	252.754	0	No
2B	Excalibur_c1986_439	252.754	0	No
2B	Kukri_c45103_371	252.754	0	No
2B	RFL_Contig772_2612	252.754	4.47047	Yes
2B	wsnp_Ra_c4321_7860456	257.224	1.25813	Yes
2B	BS00109330_51	258.483	3.18903	Yes
2B	BS00010318_51	261.672	0	No
2B	BS00070900_51	261.672	1.26609	Yes
2B	GENE-1343_556	262.938	0	No
2B	BS00072620_51	262.938	0	No
2B	BS00070050_51	262.938	0	No
2B	BS00075303_51	262.938	0	No
2B	BS00072619_51	262.938	0	No
2B	BS00070051_51	262.938	7.65417	Yes
2B	Kukri_c148_1346	270.592	4.92383	Yes
2B	wsnp_Ku_c9883_16462146	275.516	1.21975	Yes
2B	Ex_c19038_1581	276.735	0.60609	Yes
2B	Ex_c19038_571	277.342	3.10959	Yes
2B	Kukri_rep_c69177_180	280.451	0	No
2B	Kukri_rep_c103261_918	280.451	0.680314	Yes
2B	GENE-1018_278	281.131	0.675717	Yes
2B	BobWhite_c25359_132	281.807	1.61346	Yes
2B	BS00110996_51	283.421	0	No
2B	Kukri_c52200_878	283.421	0	No
2B	Excalibur_c41459_96	283.421	0.62115	Yes
2B	Kukri_c15782_491	284.042	4.41395	Yes
2B	Tdurum_contig54649_798	288.456	1.26609	Yes
2B	Excalibur_c1787_1037	289.722	0.628964	Yes
2B	BobWhite_c15035_469	290.351	5.01677	Yes
2B	Kukri_rep_c68159_218	295.368	1.83009	Yes
2B	Kukri_c96623_195	297.198	0.617315	Yes
2B	BS00027693_51	297.815	1.8527	Yes
2B	RAC875_c27611_467	299.668	0.602439	Yes
2B	RAC875_rep_c112807_403	300.27	0	No
2B	Kukri_c7339_1716	300.27	0	No
2B	RAC875_rep_c71112_400	300.27	2.41151	Yes
2B	Excalibur_rep_c107769_116	302.682	1.21236	Yes
2B	TA003428-0332	303.894	0	No
2B	D_contig02411_248	303.894	0	No
2B	BS00099469_51	303.894	0	No
2B	Kukri_c19266_779	303.894	0	No
2B	BobWhite_c12144_216	303.894	1.21236	Yes
2B	RAC875_c65386_72	305.106		Yes
2D	Ppd-D1	0	14.629	Yes
2D	wsnp_Ex_rep_c66522_64795143	14.629	5.17	Yes
2D	wsnp_Ex_c8303_14001708	19.799	6.208	Yes
2D	Excalibur_c24307_739	26.007	0.495	Yes
2D	RAC875_rep_c73531_335	26.502	3.076	Yes
2D	BS00011109_51	29.578	0.593	Yes
2D	Kukri_c26676_225	30.171	0.754	Yes
2D	Kukri_c54059_654	30.925	0.704	Yes
2D	BS00027456_51	31.629	0.277	Yes
2D	Excalibur_c31302_230	31.906	0.156	No
2D	wsnp_Ex_c25311_34578436	32.062	0.717	Yes
2D	wsnp_RFL_Contig3960_4401914	32.779	0.106	Yes
2D	wsnp_RFL_Contig4134_4692458	32.885	0.066	No
2D	D_GB5Y7FA01EHPZX_186	32.951	0.206	No
2D	wsnp_Ra_rep_c116793_96612614	33.157	0.351	No
2D	D_GBF1XID01B4GMC_392	33.508	4.808	Yes
2D	TA012840-0369	38.316	0.714	Yes
2D	Kukri_c22553_60	39.03	7.079	Yes
2D	GENE-0787_85	46.109	0.549	Yes
2D	D_contig25212_98	46.658	0.329	No
2D	RFL_Contig5917_3026	46.987	0.26	No
2D	BS00083504_51	47.247	0	No
2D	Kukri_c49670_857	47.247	1.56	No
2D	BS00078434_51	48.807	0.014	No
2D	Excalibur_c4303_206	48.821	0.002	No
2D	BobWhite_c47086_539	48.823	0.005	No
2D	BobWhite_c36072_272	48.828	0.001	No
2D	Kukri_c1016_2269	48.829	0	No
2D	RAC875_c45366_729	48.829	0.002	No
2D	wsnp_Ku_c1016_2065367	48.831	0.003	No
2D	BS00032252_51	48.834	0	No
2D	BS00067757_51	48.834	0	Yes
2D	BS00067820_51	48.834	0	No
2D	BS00073229_51	48.834	0	No
2D	Excalibur_c4303_184	48.834	0	No
2D	Excalibur_c6136_312	48.834	0	No
2D	IAAV3173	48.834	0	No
2D	Kukri_rep_c114322_506	48.834	0.003	No
2D	Kukri_c1016_2476	48.837	0.21	No
2D	Kukri_c39227_310	49.047	0.655	Yes
2D	Excalibur_c2496_1752	49.702	0.259	Yes
2D	Excalibur_c22315_894	49.961	0.106	No
2D	RAC875_rep_c114236_188	50.067	0.048	No
2D	Kukri_c60627_74	50.115	0.065	Yes
2D	BS00063970_51	50.18	0.489	Yes
2D	Kukri_c26576_329	50.669	0.049	Yes
2D	RAC875_c46007_340	50.718	0.228	Yes
2D	RAC875_rep_c108908_72	50.946	0.079	Yes
2D	GENE-1172_825	51.025	0.105	No
2D	RAC875_c14561_264	51.13	0.108	Yes
2D	Excalibur_c15505_87	51.238	0.082	Yes
2D	BS00063517_51	51.32	0.167	Yes
2D	Kukri_rep_c71152_906	51.487	0.302	No
2D	RAC875_rep_c103893_601	51.789	0.254	Yes
2D	Kukri_c11935_65	52.043	0	Yes
2D	Kukri_rep_c72558_961	52.043	0	No
2D	RAC875_rep_c72220_143	52.043	0.033	No
2D	D_contig77859_59	52.076	0.421	No
2D	RAC875_rep_c73201_205	52.497	10.125	Yes
2D	BS00109570_51	62.622	5.074	No
2D	BS00062774_51	67.696	18.604	Yes
2D	Excalibur_c1472_179	86.3		Yes
2D_LG2	BS00023217_51	0	0	No
2D_LG2	RAC875_c29241_165	0	0.617315	Yes
2D_LG2	Kukri_c5411_1312	0.617315	0	No
2D_LG2	CAP8_c2305_193	0.617315	0	No
2D_LG2	RAC875_c10628_941	0.617315	0	No
2D_LG2	D_GBB4FNX02JKG8H_167	0.617315	0	No
2D_LG2	wsnp_CAP7_rep_c5643_2537213	0.617315	0	No
2D_LG2	CAP12_c470_361	0.617315	0	No
2D_LG2	D_contig09222_937	0.617315	0	No
2D_LG2	D_contig64400_391	0.617315	0	No
2D_LG2	RAC875_c10628_1253	0.617315	0	No
2D_LG2	Kukri_c17342_231	0.617315	0	No
2D_LG2	D_contig59056_602	0.617315	0	No
2D_LG2	tplb0051d09_335	0.617315	0	No
2D_LG2	RAC875_c10628_1079	0.617315	0	No
2D_LG2	RAC875_c10628_1037	0.617315	0	No
2D_LG2	Excalibur_c40068_522	0.617315	0	No
2D_LG2	D_contig11810_446	0.617315	0	No
2D_LG2	Excalibur_c11594_181	0.617315	0	No
2D_LG2	BobWhite_c4607_235	0.617315	0	No
2D_LG2	BobWhite_c16071_165	0.617315	0	No
2D_LG2	Kukri_c22857_496	0.617315	0	No
2D_LG2	D_F5MV3MU01EU5KH_145	0.617315	0	No
2D_LG2	Ra_c1002_1094	0.617315	1.21975	Yes
2D_LG2	BobWhite_c17617_133	1.83707	0	No
2D_LG2	D_F5XZDLF02HWOJZ_227	1.83707	0.613528	Yes
2D_LG2	RAC875_c24641_720	2.4506	0	No
2D_LG2	Kukri_c5252_107	2.4506	0	No
2D_LG2	BS00065928_51	2.4506	0	No
2D_LG2	D_contig79290_372	2.4506	1.21236	Yes
2D_LG2	RAC875_rep_c110663_1499	3.66296		Yes
3A	BobWhite_c12428_371	0	1.26609	Yes
3A	Excalibur_c49743_97	1.26609	0	No
3A	wsnp_BG262734A_Ta_2_3	1.26609	0	No
3A	RAC875_c15109_106	1.26609	0	No
3A	BS00036168_51	1.26609	0	No
3A	Excalibur_rep_c110501_525	1.26609	0	No
3A	GENE-0477_241	1.26609	0.649387	Yes
3A	wsnp_CAP12_c15_9559	1.91548	0	No
3A	wsnp_BG262734A_Ta_2_7	1.91548	0	No
3A	RFL_Contig4282_1420	1.91548	0	No
3A	wsnp_CAP11_c68_106078	1.91548	0	No
3A	BS00049977_51	1.91548	0	No
3A	BS00049978_51	1.91548	0	No
3A	wsnp_Ex_c15475_23757972	1.91548	9.01359	Yes
3A	BS00067940_51	10.9291	0	No
3A	IACX6065	10.9291	0	No
3A	BS00091887_51	10.9291	0	No
3A	BS00003935_51	10.9291	1.25813	Yes
3A	wsnp_BE495175A_Ta_1_1	12.1872	0	No
3A	BobWhite_c62252_472	12.1872	5.72104	Yes
3A	Kukri_c49927_151	17.9082	14.1132	Yes
3A	RAC875_c15970_89	32.0215	1.23482	Yes
3A	Excalibur_c96921_206	33.2563	15.9522	Yes
3A	Kukri_rep_c102151_697	49.2085	6.48778	Yes
3A	BS00004334_51	55.6963	1.28233	Yes
3A	Excalibur_c3969_1208	56.9786	0	No
3A	Excalibur_c3969_713	56.9786	2.50209	Yes
3A	Excalibur_c81897_420	59.4807	1.86422	Yes
3A	RAC875_c52195_324	61.3449	1.21975	Yes
3A	BS00076772_51	62.5647	0	No
3A	Kukri_s110037_62	62.5647	3.09035	Yes
3A	GENE-1833_70	65.655	19.1194	Yes
3A	GENE-1602_91	84.7744	0.625033	Yes
3A	Excalibur_rep_c69287_280	85.3995	0	No
3A	RAC875_c6006_105	85.3995	3.10959	Yes
3A	Tdurum_contig34075_98	88.509	5.04853	Yes
3A	Tdurum_contig55841_351	93.5576	2.48652	Yes
3A	BS00076751_51	96.0441	0	No
3A	BS00041742_51	96.0441	4.33179	Yes
3A	BS00065673_51	100.376	0	No
3A	Kukri_c25871_124	100.376	2.47115	Yes
3A	Kukri_rep_c86903_184	102.847	0	No
3A	BS00030652_51	102.847	0	No
3A	wsnp_BE604885A_Ta_2_1	102.847	0.609786	Yes
3A	BS00077819_51	103.457	1.22724	Yes
3A	wsnp_Ra_c27517_37034553	104.684	0	No
3A	wsnp_Ex_c10630_17338753	104.684	0	No
3A	BS00009649_51	104.684	1.31609	Yes
3A	CAP8_c3568_256	106	1.30749	Yes
3A	BS00093889_51	107.308	0	No
3A	RAC875_c24982_202	107.308	7.60528	Yes
3A	BS00048633_51	114.913	1.88769	Yes
3A	RAC875_rep_c109228_400	116.801	5.1463	Yes
3A	Ra_c7114_619	121.947	0	No
3A	Kukri_c12212_182	121.947	5.79504	Yes
3A	Ku_c26872_269	127.742	1.91176	Yes
3A	CAP7_rep_c12537_81	129.654	0	No
3A	BS00099980_51	129.654	0	No
3A	BS00022968_51	129.654	0	No
3A	BS00099978_51	129.654	0	No
3A	BS00003956_51	129.654	1.27416	Yes
3A	wsnp_Ku_c46762_53407442	130.928	1.27416	Yes
3A	RFL_Contig5153_958	132.202	0.632945	Yes
3A	BS00022419_51	132.835	0.632945	Yes
3A	BS00059618_51	133.468	0.628964	Yes
3A	Excalibur_c94962_57	134.097	0	No
3A	TA006156-0624	134.097	0	No
3A	BS00097939_51	134.097	0.632945	Yes
3A	RAC875_c56516_786	134.73	0	No
3A	Kukri_c2273_365	134.73	0	No
3A	wsnp_Ex_rep_c104125_88923836	134.73	2.48652	Yes
3A	Excalibur_c64013_68	137.216	0.704272	Yes
3A	wsnp_Ex_c361_708927	137.921	9.25934	Yes
3A	Kukri_c23354_369	147.18	0	No
3A	Jagger_c7131_109	147.18	2.50209	Yes
3A	BobWhite_c6998_115	149.682	0.628964	Yes
3A	BS00057524_51	150.311	0	No
3A	BS00064692_51	150.311	0	No
3A	BS00057523_51	150.311	0.628964	Yes
3A	CAP7_c915_121	150.94	1.22724	Yes
3A	CAP8_c8360_186	152.167	3.73363	Yes
3A	RAC875_c61934_186	155.901	2.44096	Yes
3A	BobWhite_c13293_107	158.342	30.0185	Yes
3A	BS00022452_51	188.36	7.43129	Yes
3A	BS00027516_51	195.792	1.96179	Yes
3A	CAP7_c1467_220	197.753	1.89965	Yes
3A	RAC875_c17453_896	199.653	2.54998	Yes
3A	RAC875_c57584_240	202.203	1.30749	Yes
3A	Excalibur_c34889_526	203.511	0	No
3A	Excalibur_c18826_452	203.511	0	No
3A	BS00062673_51	203.511	0	No
3A	RAC875_c67770_822	203.511	0	No
3A	Kukri_c64588_274	203.511	1.30749	Yes
3A	BobWhite_rep_c64888_511	204.818	1.23482	Yes
3A	Excalibur_rep_c107843_131	206.053	0	No
3A	Kukri_rep_c89183_306	206.053	0	No
3A	Tdurum_contig12008_1001	206.053	0	No
3A	BS00069773_51	206.053	0	No
3A	tplb0053a24_2194	206.053	0	No
3A	Kukri_c4030_896	206.053	2.47115	Yes
3A	BS00069355_51	208.524	1.24249	Yes
3A	Excalibur_c9485_203	209.767	2.58294	Yes
3A	Ex_c17993_470	212.349	0	No
3A	Excalibur_c10014_307	212.349	1.30749	Yes
3A	Excalibur_c8300_770	213.657	0	No
3A	Excalibur_c60530_113	213.657	0	No
3A	wsnp_Ex_c16864_25440739	213.657	0	No
3A	RAC875_c18570_893	213.657	0.625033	Yes
3A	BobWhite_rep_c49419_92	214.282	0	No
3A	RAC875_c34649_380	214.282	0	No
3A	BobWhite_c9850_306	214.282	0	No
3A	BobWhite_rep_c49374_348	214.282	0	No
3A	BobWhite_c11935_137	214.282	0	No
3A	RAC875_c33861_263	214.282	0	No
3A	RAC875_rep_c113506_409	214.282	0	No
3A	RAC875_rep_c106636_232	214.282	0.609786	Yes
3A	RAC875_rep_c72646_93	214.892	1.79718	Yes
3A	Excalibur_c40580_104	216.689	1.21975	Yes
3A	CAP11_c6193_232	217.909	1.86422	Yes
3A	BS00022798_51	219.773	0	No
3A	RAC875_rep_c77067_347	219.773	0	No
3A	BS00093975_51	219.773	0	No
3A	BobWhite_c5461_338	219.773	1.23482	Yes
3A	Excalibur_rep_c103906_95	221.008	0.641061	Yes
3A	Kukri_c15388_692	221.649	0	No
3A	Kukri_c15388_731	221.649	0	No
3A	Kukri_c53085_574	221.649	0.632945	Yes
3A	CAP11_rep_c5797_312	222.282	0	No
3A	BS00017635_51	222.282	0	No
3A	Excalibur_c25195_387	222.282	0	No
3A	Excalibur_rep_c109112_430	222.282	0	No
3A	Excalibur_c74666_291	222.282	0	No
3A	wsnp_Ku_c10362_17156084	222.282	0	No
3A	Ku_c17560_91	222.282	0	No
3A	BS00004149_51	222.282	0	No
3A	RAC875_rep_c107888_617	222.282	0.62115	Yes
3A	RAC875_c76367_523	222.903	0	No
3A	RAC875_c77648_367	222.903	0	No
3A	BobWhite_c2570_682	222.903	0	No
3A	BS00048489_51	222.903	0	No
3A	Kukri_c15388_1205	222.903	0	No
3A	Kukri_rep_c84820_251	222.903	0	No
3A	RFL_Contig2582_455	222.903	0	No
3A	RAC875_c20134_535	222.903	0	No
3A	Excalibur_c11505_155	222.903	0	No
3A	BS00104401_51	222.903	0	No
[truncated: 3,670 more rows]
